# Supplementary material for: Adaptive Evolution of the Spike Protein in Coronaviruses
Source: Mol Biol Evol. 2023 Apr 13;40(4):msad089. doi: 10.1093/molbev/msad089 (PMC10139704; doi:10.1093/molbev/msad089)
Supplement: msad089_Supplementary_Data [file msad089_supplementary_data.zip]

Archive with 2 entries (2 files):
- Fast-evolution-S-Combined-MBE-SOM-Mar22_2023.pdf
- TableS6.xlsx
