# Supplementary material for: Adaptive Evolution of the Spike Protein in Coronaviruses
Source: Mol Biol Evol. 2023 Apr 13;40(4):msad089. doi: 10.1093/molbev/msad089 (PMC10139704; doi:10.1093/molbev/msad089)
Supplement: msad089_Supplementary_Data [file msad089_supplementary_data.zip › TableS6.xlsx]

## Sheet: Sheet1
Accession	Organism_Name	SRA_Accession	Submitters	Organization	Org_location	Release_Date	Isolate	Species	Genus	Family	Molecule_type	Length	Sequence_Type	Nuc_Completeness	Genotype	Segment	Publications	Geo_Location	Country	USA	Host	Isolation_Source	Collection_Date	BioSample	GenBank_Title
BCoV
AB354579	Bovine coronavirus		Kanno,T., Hatama,S., Ishihara,R., Uchida,I.	Toru Kanno, National Institute of Animal Health, Hokkaido Research Station; Toyohira, Hitsujigaoka4, Sapporo, Hokkaido 062-0045	Japan	2007-08-11T00:00:00Z		Betacoronavirus 1	Betacoronavirus	Coronaviridae	ssRNA(+)	31038	GenBank	complete			1	Japan	Japan						Bovine coronavirus genomic RNA, complete genome, strain: Kakegawa
DQ811784	Bovine coronavirus DB2		Spiro,D., Halpin,R., Wang,S., Stollar,S., Zhang,X., Hasoksuz,M., Janies,D., Hadya,N., Tang,Y., Ghedin,E., Saif,L., Hostetler,J., Fedorova,N., Overton,L., Stockwell,T., Sitz,J., Katzel,D., Li,K., Axelrod,N., Safford,T., Amedeo,P., Schobel,S., Shrivastava,S., Resnick,A., Thovarai,V., Kim,M., Vlasova,A.	The Institute for Genomic Research 9712 Medical Center Drive	USA	2006-08-01T00:00:00Z		Betacoronavirus 1	Betacoronavirus	Coronaviridae	ssRNA(+)	31007	GenBank	complete							Bos taurus		1983		Bovine coronavirus DB2, complete genome
FJ938064	Bovine coronavirus E-AH187-TC		Spiro,D., Halpin,R., Wang,S., Hostetler,J., Overton,L., Tsitrin,T., Sarmiento,M., Amedeo,P., Caler,E., Lorenzi,H., Schobel,S., Sundaram,J., Zhang,X., Vlasova,A., Hasoksuz,M., Saif,L.	J. Craig Venter Institute	USA	2009-07-11T00:00:00Z		Betacoronavirus 1	Betacoronavirus	Coronaviridae	ssRNA(+)	30995	GenBank	complete				USA: Ohio	USA	OH	Bos taurus		2000-01-01		Bovine coronavirus E-AH187-TC, complete genome
KX982264	Bovine coronavirus		Kin,N., Guerard,P., Diancourt,L., Caro,V., Ar Gouilh,M., Vabret,A.	University of Caen Normandy, U2RM	France	2017-03-30T00:00:00Z	BCoV_2014_13	Betacoronavirus 1	Betacoronavirus	Coronaviridae	ssRNA(+)	30847	GenBank	complete				France	France		Bos taurus	feces	2014-03-04		Bovine coronavirus isolate BCoV_2014_13, complete genome
LC494126	Bovine coronavirus		Suzuki,T., Otake,Y., Uchimoto,S., Hasebe,A., Goto,Y.	Tsukuba, Ibaraki 305-0856	Japan	2020-02-08T00:00:00Z		Betacoronavirus 1	Betacoronavirus	Coronaviridae	ssRNA(+)	30951	GenBank	complete				Japan	Japan				2016/1		Bovine coronavirus GIF-1 RNA, complete genome
LC494127	Bovine coronavirus		Suzuki,T., Otake,Y., Uchimoto,S., Hasebe,A., Goto,Y.	Tsukuba, Ibaraki 305-0856	Japan	2020-02-08T00:00:00Z		Betacoronavirus 1	Betacoronavirus	Coronaviridae	ssRNA(+)	30951	GenBank	complete				Japan	Japan				2012/4		Bovine coronavirus IWT-9 RNA, complete genome
LC494128	Bovine coronavirus		Suzuki,T., Otake,Y., Uchimoto,S., Hasebe,A., Goto,Y.	Tsukuba, Ibaraki 305-0856	Japan	2020-02-08T00:00:00Z		Betacoronavirus 1	Betacoronavirus	Coronaviridae	ssRNA(+)	30954	GenBank	complete				Japan	Japan				2012/5		Bovine coronavirus IWT-10 RNA, complete genome
LC494130	Bovine coronavirus		Suzuki,T., Otake,Y., Uchimoto,S., Hasebe,A., Goto,Y.	Tsukuba, Ibaraki 305-0856	Japan	2020-02-08T00:00:00Z		Betacoronavirus 1	Betacoronavirus	Coronaviridae	ssRNA(+)	30954	GenBank	complete				Japan	Japan				2010/12		Bovine coronavirus IWT-2 RNA, complete genome
LC494131	Bovine coronavirus		Suzuki,T., Otake,Y., Uchimoto,S., Hasebe,A., Goto,Y.	Tsukuba, Ibaraki 305-0856	Japan	2020-02-08T00:00:00Z		Betacoronavirus 1	Betacoronavirus	Coronaviridae	ssRNA(+)	30955	GenBank	complete				Japan	Japan				2011/6		Bovine coronavirus IWT-3 RNA, complete genome
LC494132	Bovine coronavirus		Suzuki,T., Otake,Y., Uchimoto,S., Hasebe,A., Goto,Y.	Tsukuba, Ibaraki 305-0856	Japan	2020-02-08T00:00:00Z		Betacoronavirus 1	Betacoronavirus	Coronaviridae	ssRNA(+)	30954	GenBank	complete				Japan	Japan				2011/6		Bovine coronavirus IWT-4 RNA, complete genome
LC494133	Bovine coronavirus		Suzuki,T., Otake,Y., Uchimoto,S., Hasebe,A., Goto,Y.	Tsukuba, Ibaraki 305-0856	Japan	2020-02-08T00:00:00Z		Betacoronavirus 1	Betacoronavirus	Coronaviridae	ssRNA(+)	30954	GenBank	complete				Japan	Japan				2011/11		Bovine coronavirus IWT-5 RNA, complete genome
LC494134	Bovine coronavirus		Suzuki,T., Otake,Y., Uchimoto,S., Hasebe,A., Goto,Y.	Tsukuba, Ibaraki 305-0856	Japan	2020-02-08T00:00:00Z		Betacoronavirus 1	Betacoronavirus	Coronaviridae	ssRNA(+)	30951	GenBank	complete				Japan	Japan				2012/12		Bovine coronavirus IWT-6 RNA, complete genome
LC494137	Bovine coronavirus		Suzuki,T., Otake,Y., Uchimoto,S., Hasebe,A., Goto,Y.	Tsukuba, Ibaraki 305-0856	Japan	2020-02-08T00:00:00Z		Betacoronavirus 1	Betacoronavirus	Coronaviridae	ssRNA(+)	30951	GenBank	complete				Japan	Japan				2013/12		Bovine coronavirus IWT-11 RNA, complete genome
LC494138	Bovine coronavirus		Suzuki,T., Otake,Y., Uchimoto,S., Hasebe,A., Goto,Y.	Tsukuba, Ibaraki 305-0856	Japan	2020-02-08T00:00:00Z		Betacoronavirus 1	Betacoronavirus	Coronaviridae	ssRNA(+)	30954	GenBank	complete				Japan	Japan				2015/5		Bovine coronavirus IWT-12 RNA, complete genome
LC494140	Bovine coronavirus		Suzuki,T., Otake,Y., Uchimoto,S., Hasebe,A., Goto,Y.	Tsukuba, Ibaraki 305-0856	Japan	2020-02-08T00:00:00Z		Betacoronavirus 1	Betacoronavirus	Coronaviridae	ssRNA(+)	30939	GenBank	complete				Japan	Japan				2015/11		Bovine coronavirus IWT-14 RNA, complete genome
LC494141	Bovine coronavirus		Suzuki,T., Otake,Y., Uchimoto,S., Hasebe,A., Goto,Y.	Tsukuba, Ibaraki 305-0856	Japan	2020-02-08T00:00:00Z		Betacoronavirus 1	Betacoronavirus	Coronaviridae	ssRNA(+)	30950	GenBank	complete				Japan	Japan				2016/1		Bovine coronavirus IWT-15 RNA, complete genome
LC494143	Bovine coronavirus		Suzuki,T., Otake,Y., Uchimoto,S., Hasebe,A., Goto,Y.	Tsukuba, Ibaraki 305-0856	Japan	2020-02-08T00:00:00Z		Betacoronavirus 1	Betacoronavirus	Coronaviridae	ssRNA(+)	30954	GenBank	complete				Japan	Japan				2016/12		Bovine coronavirus IWT-19 RNA, complete genome
LC494144	Bovine coronavirus		Suzuki,T., Otake,Y., Uchimoto,S., Hasebe,A., Goto,Y.	Tsukuba, Ibaraki 305-0856	Japan	2020-02-08T00:00:00Z		Betacoronavirus 1	Betacoronavirus	Coronaviridae	ssRNA(+)	30954	GenBank	complete				Japan	Japan				2016/12		Bovine coronavirus IWT-20 RNA, complete genome
LC494145	Bovine coronavirus		Suzuki,T., Otake,Y., Uchimoto,S., Hasebe,A., Goto,Y.	Tsukuba, Ibaraki 305-0856	Japan	2020-02-08T00:00:00Z		Betacoronavirus 1	Betacoronavirus	Coronaviridae	ssRNA(+)	30954	GenBank	complete				Japan	Japan				2016/12		Bovine coronavirus IWT-21 RNA, complete genome
LC494147	Bovine coronavirus		Suzuki,T., Otake,Y., Uchimoto,S., Hasebe,A., Goto,Y.	Tsukuba, Ibaraki 305-0856	Japan	2020-02-08T00:00:00Z		Betacoronavirus 1	Betacoronavirus	Coronaviridae	ssRNA(+)	30944	GenBank	complete				Japan	Japan				2016/11		Bovine coronavirus IWT-17 RNA, complete genome
LC494148	Bovine coronavirus		Suzuki,T., Otake,Y., Uchimoto,S., Hasebe,A., Goto,Y.	Tsukuba, Ibaraki 305-0856	Japan	2020-02-08T00:00:00Z		Betacoronavirus 1	Betacoronavirus	Coronaviridae	ssRNA(+)	30946	GenBank	complete				Japan	Japan				2016/12		Bovine coronavirus IWT-22 RNA, complete genome
LC494149	Bovine coronavirus		Suzuki,T., Otake,Y., Uchimoto,S., Hasebe,A., Goto,Y.	Tsukuba, Ibaraki 305-0856	Japan	2020-02-08T00:00:00Z		Betacoronavirus 1	Betacoronavirus	Coronaviridae	ssRNA(+)	30944	GenBank	complete				Japan	Japan				2016/12		Bovine coronavirus IWT-23 RNA, complete genome
LC494150	Bovine coronavirus		Suzuki,T., Otake,Y., Uchimoto,S., Hasebe,A., Goto,Y.	Tsukuba, Ibaraki 305-0856	Japan	2020-02-08T00:00:00Z		Betacoronavirus 1	Betacoronavirus	Coronaviridae	ssRNA(+)	30954	GenBank	complete				Japan	Japan				2017/1		Bovine coronavirus IWT-24 RNA, complete genome
LC494151	Bovine coronavirus		Suzuki,T., Otake,Y., Uchimoto,S., Hasebe,A., Goto,Y.	Tsukuba, Ibaraki 305-0856	Japan	2020-02-08T00:00:00Z		Betacoronavirus 1	Betacoronavirus	Coronaviridae	ssRNA(+)	30951	GenBank	complete				Japan	Japan				2017/1		Bovine coronavirus IWT-25 RNA, complete genome
LC494152	Bovine coronavirus		Suzuki,T., Otake,Y., Uchimoto,S., Hasebe,A., Goto,Y.	Tsukuba, Ibaraki 305-0856	Japan	2020-02-08T00:00:00Z		Betacoronavirus 1	Betacoronavirus	Coronaviridae	ssRNA(+)	30950	GenBank	complete				Japan	Japan				2017/2		Bovine coronavirus IWT-26 RNA, complete genome
LC494153	Bovine coronavirus		Suzuki,T., Otake,Y., Uchimoto,S., Hasebe,A., Goto,Y.	Tsukuba, Ibaraki 305-0856	Japan	2020-02-08T00:00:00Z		Betacoronavirus 1	Betacoronavirus	Coronaviridae	ssRNA(+)	30944	GenBank	complete				Japan	Japan				2017/2		Bovine coronavirus IWT-27 RNA, complete genome
LC494155	Bovine coronavirus		Suzuki,T., Otake,Y., Uchimoto,S., Hasebe,A., Goto,Y.	Tsukuba, Ibaraki 305-0856	Japan	2020-02-08T00:00:00Z		Betacoronavirus 1	Betacoronavirus	Coronaviridae	ssRNA(+)	30938	GenBank	complete				Japan	Japan				2014/9		Bovine coronavirus SHG-2 RNA, complete genome
LC494156	Bovine coronavirus		Suzuki,T., Otake,Y., Uchimoto,S., Hasebe,A., Goto,Y.	Tsukuba, Ibaraki 305-0856	Japan	2020-02-08T00:00:00Z		Betacoronavirus 1	Betacoronavirus	Coronaviridae	ssRNA(+)	30942	GenBank	complete				Japan	Japan				2014/12		Bovine coronavirus SHG-3 RNA, complete genome
LC494157	Bovine coronavirus		Suzuki,T., Otake,Y., Uchimoto,S., Hasebe,A., Goto,Y.	Tsukuba, Ibaraki 305-0856	Japan	2020-02-08T00:00:00Z		Betacoronavirus 1	Betacoronavirus	Coronaviridae	ssRNA(+)	30953	GenBank	complete				Japan	Japan				2015/10		Bovine coronavirus SHG-4 RNA, complete genome
LC494158	Bovine coronavirus		Suzuki,T., Otake,Y., Uchimoto,S., Hasebe,A., Goto,Y.	Tsukuba, Ibaraki 305-0856	Japan	2020-02-08T00:00:00Z		Betacoronavirus 1	Betacoronavirus	Coronaviridae	ssRNA(+)	30950	GenBank	complete				Japan	Japan				2016/6		Bovine coronavirus SHG-5 RNA, complete genome
LC494159	Bovine coronavirus		Suzuki,T., Otake,Y., Uchimoto,S., Hasebe,A., Goto,Y.	Tsukuba, Ibaraki 305-0856	Japan	2020-02-08T00:00:00Z		Betacoronavirus 1	Betacoronavirus	Coronaviridae	ssRNA(+)	30947	GenBank	complete				Japan	Japan				2017/10		Bovine coronavirus SHG-6 RNA, complete genome
LC494160	Bovine coronavirus		Suzuki,T., Otake,Y., Uchimoto,S., Hasebe,A., Goto,Y.	Tsukuba, Ibaraki 305-0856	Japan	2020-02-08T00:00:00Z		Betacoronavirus 1	Betacoronavirus	Coronaviridae	ssRNA(+)	30954	GenBank	complete				Japan	Japan				2007/11		Bovine coronavirus TCG-4 RNA, complete genome
LC494161	Bovine coronavirus		Suzuki,T., Otake,Y., Uchimoto,S., Hasebe,A., Goto,Y.	Tsukuba, Ibaraki 305-0856	Japan	2020-02-08T00:00:00Z		Betacoronavirus 1	Betacoronavirus	Coronaviridae	ssRNA(+)	30940	GenBank	complete				Japan	Japan				2007/12		Bovine coronavirus TCG-5 RNA, complete genome
LC494168	Bovine coronavirus		Suzuki,T., Otake,Y., Uchimoto,S., Hasebe,A., Goto,Y.	Tsukuba, Ibaraki 305-0856	Japan	2020-02-08T00:00:00Z		Betacoronavirus 1	Betacoronavirus	Coronaviridae	ssRNA(+)	30950	GenBank	complete				Japan	Japan				2009/1		Bovine coronavirus TCG-13 RNA, complete genome
LC494172	Bovine coronavirus		Suzuki,T., Otake,Y., Uchimoto,S., Hasebe,A., Goto,Y.	Tsukuba, Ibaraki 305-0856	Japan	2020-02-08T00:00:00Z		Betacoronavirus 1	Betacoronavirus	Coronaviridae	ssRNA(+)	30952	GenBank	complete				Japan	Japan				2007/12		Bovine coronavirus TCG-6 RNA, complete genome
LC494173	Bovine coronavirus		Suzuki,T., Otake,Y., Uchimoto,S., Hasebe,A., Goto,Y.	Tsukuba, Ibaraki 305-0856	Japan	2020-02-08T00:00:00Z		Betacoronavirus 1	Betacoronavirus	Coronaviridae	ssRNA(+)	30951	GenBank	complete				Japan	Japan				2008/1		Bovine coronavirus TCG-7 RNA, complete genome
LC494174	Bovine coronavirus		Suzuki,T., Otake,Y., Uchimoto,S., Hasebe,A., Goto,Y.	Tsukuba, Ibaraki 305-0856	Japan	2020-02-08T00:00:00Z		Betacoronavirus 1	Betacoronavirus	Coronaviridae	ssRNA(+)	30951	GenBank	complete				Japan	Japan				2008/1		Bovine coronavirus TCG-8 RNA, complete genome
LC494175	Bovine coronavirus		Suzuki,T., Otake,Y., Uchimoto,S., Hasebe,A., Goto,Y.	Tsukuba, Ibaraki 305-0856	Japan	2020-02-08T00:00:00Z		Betacoronavirus 1	Betacoronavirus	Coronaviridae	ssRNA(+)	30941	GenBank	complete				Japan	Japan				2016		Bovine coronavirus TCG-18 RNA, complete genome
LC494176	Bovine coronavirus		Suzuki,T., Otake,Y., Uchimoto,S., Hasebe,A., Goto,Y.	Tsukuba, Ibaraki 305-0856	Japan	2020-02-08T00:00:00Z		Betacoronavirus 1	Betacoronavirus	Coronaviridae	ssRNA(+)	30945	GenBank	complete				Japan	Japan				2016		Bovine coronavirus TCG-17 RNA, complete genome
LC494177	Bovine coronavirus		Suzuki,T., Otake,Y., Uchimoto,S., Hasebe,A., Goto,Y.	Tsukuba, Ibaraki 305-0856	Japan	2020-02-08T00:00:00Z		Betacoronavirus 1	Betacoronavirus	Coronaviridae	ssRNA(+)	30936	GenBank	complete				Japan	Japan				2008/3		Bovine coronavirus TCG-9 RNA, complete genome
LC494178	Bovine coronavirus		Suzuki,T., Otake,Y., Uchimoto,S., Hasebe,A., Goto,Y.	Tsukuba, Ibaraki 305-0856	Japan	2020-02-08T00:00:00Z		Betacoronavirus 1	Betacoronavirus	Coronaviridae	ssRNA(+)	30949	GenBank	complete				Japan	Japan				2016/12		Bovine coronavirus TCG-19 RNA, complete genome
LC494179	Bovine coronavirus		Suzuki,T., Otake,Y., Uchimoto,S., Hasebe,A., Goto,Y.	Tsukuba, Ibaraki 305-0856	Japan	2020-02-08T00:00:00Z		Betacoronavirus 1	Betacoronavirus	Coronaviridae	ssRNA(+)	30936	GenBank	complete				Japan	Japan				2016/12		Bovine coronavirus TCG-20 RNA, complete genome
LC494180	Bovine coronavirus		Suzuki,T., Otake,Y., Uchimoto,S., Hasebe,A., Goto,Y.	Tsukuba, Ibaraki 305-0856	Japan	2020-02-08T00:00:00Z		Betacoronavirus 1	Betacoronavirus	Coronaviridae	ssRNA(+)	30939	GenBank	complete				Japan	Japan				2016/12		Bovine coronavirus TCG-21 RNA, complete genome
LC494181	Bovine coronavirus		Suzuki,T., Otake,Y., Uchimoto,S., Hasebe,A., Goto,Y.	Tsukuba, Ibaraki 305-0856	Japan	2020-02-08T00:00:00Z		Betacoronavirus 1	Betacoronavirus	Coronaviridae	ssRNA(+)	30923	GenBank	complete				Japan	Japan				2016/12		Bovine coronavirus TCG-22 RNA, complete genome
LC494182	Bovine coronavirus		Suzuki,T., Otake,Y., Uchimoto,S., Hasebe,A., Goto,Y.	Tsukuba, Ibaraki 305-0856	Japan	2020-02-08T00:00:00Z		Betacoronavirus 1	Betacoronavirus	Coronaviridae	ssRNA(+)	30940	GenBank	complete				Japan	Japan				2016/12		Bovine coronavirus TCG-23 RNA, complete genome
LC494188	Bovine coronavirus		Suzuki,T., Otake,Y., Uchimoto,S., Hasebe,A., Goto,Y.	Tsukuba, Ibaraki 305-0856	Japan	2020-02-08T00:00:00Z		Betacoronavirus 1	Betacoronavirus	Coronaviridae	ssRNA(+)	30942	GenBank	complete				Japan	Japan				2017/12		Bovine coronavirus TCG-29 RNA, complete genome
LC642814	Bovine coronavirus		Nakagawa,K.	Faculty of Applied Biological Sciences; 1-1 Yanagido, Gifu, Gifu 501-1193	Japan	2021-07-17T00:00:00Z		Betacoronavirus 1	Betacoronavirus	Coronaviridae	ssRNA(+)	31015	GenBank	complete				Japan	Japan		Bos taurus		2020		Bovine coronavirus BoCoV GF2020 RNA, complete genome
MG757140	Bovine coronavirus		Salem,E., Meyer,G., Ducatez,M.	INRA-ENVT, IHAP	France	2019-02-05T00:00:00Z	ICSA16-LBA	Betacoronavirus 1	Betacoronavirus	Coronaviridae	ssRNA(+)	31024	GenBank	complete				France	France		Bos taurus	lung	2014		Bovine coronavirus isolate ICSA16-LBA, complete genome
MH043952	Bovine coronavirus		Byukusenge,M., Nissly,R.H., Kasibhatla,S.M., Li,L., Russell,R., Springer,H., Barry,R., Van Saun,R., Wolfgang,D., Hovingh,E., Kulkarni-Kale,U., Kuchipudi,S.V.	The Pennsylvania State University, Veterinary and Biomedical Sciences	USA	2018-04-17T00:00:00Z	4-17-03	Betacoronavirus 1	Betacoronavirus	Coronaviridae	ssRNA(+)	31019	GenBank	complete				USA: Pennsylvania	USA	PA	Bos taurus	feces	2017/4		Bovine coronavirus isolate 4-17-03, complete genome
MH043953	Bovine coronavirus		Byukusenge,M., Nissly,R.H., Kasibhatla,S.M., Li,L., Russell,R., Springer,H., Barry,R., Van Saun,R., Wolfgang,D., Hovingh,E., Kulkarni-Kale,U., Kuchipudi,S.V.	The Pennsylvania State University, Veterinary and Biomedical Sciences	USA	2018-04-17T00:00:00Z	4-17-25	Betacoronavirus 1	Betacoronavirus	Coronaviridae	ssRNA(+)	31032	GenBank	complete				USA: Pennsylvania	USA	PA	Bos taurus	feces	2017/4		Bovine coronavirus isolate 4-17-25, complete genome
MH043954	Bovine coronavirus		Byukusenge,M., Nissly,R.H., Kasibhatla,S.M., Li,L., Russell,R., Springer,H., Barry,R., Van Saun,R., Wolfgang,D., Hovingh,E., Kulkarni-Kale,U., Kuchipudi,S.V.	The Pennsylvania State University, Veterinary and Biomedical Sciences	USA	2018-04-17T00:00:00Z	4-17-08	Betacoronavirus 1	Betacoronavirus	Coronaviridae	ssRNA(+)	31016	GenBank	complete				USA: Pennsylvania	USA	PA	Bos taurus	feces	2017/4		Bovine coronavirus isolate 4-17-08, complete genome
MH043955	Bovine coronavirus		Byukusenge,M., Nissly,R.H., Kasibhatla,S.M., Li,L., Russell,R., Springer,H., Barry,R., Van Saun,R., Wolfgang,D., Hovingh,E., Kulkarni-Kale,U., Kuchipudi,S.V.	The Pennsylvania State University, Veterinary and Biomedical Sciences	USA	2018-04-17T00:00:00Z	7-16-23	Betacoronavirus 1	Betacoronavirus	Coronaviridae	ssRNA(+)	31032	GenBank	complete				USA: Pennsylvania	USA	PA	Bos taurus	feces	2016/7		Bovine coronavirus isolate 7-16-23, complete genome
MN982198	Bovine coronavirus		Abi,K.M.	College of Life Science and Technology, Southwest Minzu Universty	China	2020-11-04T00:00:00Z	BCOV-China/SWUN/A1/2018	Betacoronavirus 1	Betacoronavirus	Coronaviridae	ssRNA(+)	31018	GenBank	complete				China	China		Bovidae	feces	2018-11-01		Bovine coronavirus isolate BCOV-China/SWUN/A1/2018, complete genome
MN982199	Bovine coronavirus		Abi,K.M.	College of Life Science and Technology, Southwest Minzu Universty	China	2020-11-04T00:00:00Z	BCOV-China/SWUN/A10/2018	Betacoronavirus 1	Betacoronavirus	Coronaviridae	ssRNA(+)	31028	GenBank	complete				China	China		Bovidae	feces	2018-11-01		Bovine coronavirus isolate BCOV-China/SWUN/A10/2018, complete genome
NC_003045	Bovine coronavirus		Chouljenko,V.N., Lin,X.Q., Storz,J., Kousoulas,K.G., Gorbalenya,A.E.	National Center for Biotechnology Information, NIH	USA	2001-08-02T00:00:00Z	BCoV-ENT	Betacoronavirus 1	Betacoronavirus	Coronaviridae	ssRNA(+)	31028	RefSeq	complete			1								Bovine coronavirus isolate BCoV-ENT, complete genome
U00735	Bovine coronavirus		Chang,R.Y., Hofmann,M.A., Sethna,P.B., Brian,D.A., Ku,S., Lapps,W., Hogue,B.G., Kienzle,T.E., Abraham,S., Lapps,W.E.	University of Tennessee, Department of Microbiology	USA	1993-09-02T00:00:00Z		Betacoronavirus 1	Betacoronavirus	Coronaviridae	ssRNA(+)	31032	GenBank	complete			6								Bovine coronavirus strain Mebus, complete genome
HCoV-OC43
AY585229	Human coronavirus OC43		St-Jean,J.R., Jacomy,H., Desforges,M., Vabret,A., Freymuth,F., Talbot,P.J.	INRS-Institut Armand-Frappier	Canada	2004-08-04T00:00:00Z		Betacoronavirus 1	Betacoronavirus	Coronaviridae	ssRNA(+)	30744	GenBank	complete	OC43-Paris		1	France: Paris	France			oronasopharynx			Human coronavirus OC43 serotype OC43-Paris, complete genome
AY903459	Human coronavirus OC43		Vijgen,L., Keyaerts,E., Lemey,P., Moes,E., Li,S., Vandamme,A.M., Van Ranst,M.	Rega Institute for Medical Research, University of Leuven, Laboratory of Clinical and Epidemiological Virology, Department of Microbiology and Immunology	Belgium	2005-05-26T00:00:00Z	87309	Betacoronavirus 1	Betacoronavirus	Coronaviridae	ssRNA(+)	30723	GenBank	complete			1	Belgium	Belgium						Human coronavirus OC43 strain 87309 Belgium 2003, complete genome
AY903460	Human coronavirus OC43		Vijgen,L., Keyaerts,E., Lemey,P., Moes,E., Li,S., Vandamme,A.M., Van Ranst,M.	Rega Institute for Medical Research, University of Leuven, Laboratory of Clinical and Epidemiological Virology, Department of Microbiology and Immunology	Belgium	2005-05-26T00:00:00Z		Betacoronavirus 1	Betacoronavirus	Coronaviridae	ssRNA(+)	30723	GenBank	complete			1	Belgium	Belgium						Human coronavirus OC43 strain 19572 Belgium 2004, complete genome
KF530064	Human coronavirus OC43		Town,C.D., Halpin,R.A., Ransier,A., Fedorova,N., Tsitrin,T., Stockwell,T., Amedeo,P., Appalla,L., Bishop,B., Edworthy,P., Gupta,N., Hoover,J., Katzel,D., Schobel,S., Shrivastava,S., Thovarai,V., Wang,S., Talbot,H.K., Wentworth,D.E., Williams,J.V.	J. Craig Venter Institute	USA	2013-10-07T00:00:00Z		Betacoronavirus 1	Betacoronavirus	Coronaviridae	ssRNA(+)	30577	GenBank	complete				USA: Nashville, TN	USA	TN	Homo sapiens		1996-12-04		Human coronavirus OC43 strain OC43/human/USA/9612-9/1996, complete genome
KF530068	Human coronavirus OC43		Town,C.D., Halpin,R.A., Ransier,A., Fedorova,N., Tsitrin,T., Stockwell,T., Amedeo,P., Appalla,L., Bishop,B., Edworthy,P., Gupta,N., Hoover,J., Katzel,D., Schobel,S., Shrivastava,S., Thovarai,V., Wang,S., Talbot,H.K., Wentworth,D.E., Williams,J.V.	J. Craig Venter Institute	USA	2013-10-07T00:00:00Z		Betacoronavirus 1	Betacoronavirus	Coronaviridae	ssRNA(+)	30572	GenBank	complete				USA: Nashville, TN	USA	TN	Homo sapiens		2000-07-27		Human coronavirus OC43 strain OC43/human/USA/007-11/2000, complete genome
KF530069	Human coronavirus OC43		Town,C.D., Halpin,R.A., Ransier,A., Fedorova,N., Tsitrin,T., Stockwell,T., Amedeo,P., Appalla,L., Bishop,B., Edworthy,P., Gupta,N., Hoover,J., Katzel,D., Schobel,S., Shrivastava,S., Thovarai,V., Wang,S., Talbot,H.K., Wentworth,D.E., Williams,J.V.	J. Craig Venter Institute	USA	2013-10-07T00:00:00Z		Betacoronavirus 1	Betacoronavirus	Coronaviridae	ssRNA(+)	30578	GenBank	complete				USA: Nashville, TN	USA	TN	Homo sapiens		1998-02-05		Human coronavirus OC43 strain OC43/human/USA/982-4/1998, complete genome
KF530072	Human coronavirus OC43		Town,C.D., Halpin,R.A., Ransier,A., Fedorova,N., Tsitrin,T., Stockwell,T., Amedeo,P., Appalla,L., Bishop,B., Edworthy,P., Gupta,N., Hoover,J., Katzel,D., Schobel,S., Shrivastava,S., Thovarai,V., Wang,S., Talbot,H.K., Wentworth,D.E., Williams,J.V.	J. Craig Venter Institute	USA	2013-10-07T00:00:00Z		Betacoronavirus 1	Betacoronavirus	Coronaviridae	ssRNA(+)	30577	GenBank	complete				USA: Nashville, TN	USA	TN	Homo sapiens		1997-12-11		Human coronavirus OC43 strain OC43/human/USA/9712-13/1997, complete genome
KF530075	Human coronavirus OC43		Town,C.D., Halpin,R.A., Ransier,A., Fedorova,N., Tsitrin,T., Stockwell,T., Amedeo,P., Appalla,L., Bishop,B., Edworthy,P., Gupta,N., Hoover,J., Katzel,D., Schobel,S., Shrivastava,S., Thovarai,V., Wang,S., Talbot,H.K., Wentworth,D.E., Williams,J.V.	J. Craig Venter Institute	USA	2013-10-07T00:00:00Z		Betacoronavirus 1	Betacoronavirus	Coronaviridae	ssRNA(+)	30577	GenBank	complete				USA: Nashville, TN	USA	TN	Homo sapiens		1995-03-09		Human coronavirus OC43 strain OC43/human/USA/953-23/1995, complete genome
KF530076	Human coronavirus OC43		Town,C.D., Halpin,R.A., Ransier,A., Fedorova,N., Tsitrin,T., Stockwell,T., Amedeo,P., Appalla,L., Bishop,B., Edworthy,P., Gupta,N., Hoover,J., Katzel,D., Schobel,S., Shrivastava,S., Thovarai,V., Wang,S., Talbot,H.K., Wentworth,D.E., Williams,J.V.	J. Craig Venter Institute	USA	2013-10-07T00:00:00Z		Betacoronavirus 1	Betacoronavirus	Coronaviridae	ssRNA(+)	30606	GenBank	complete				USA: Nashville, TN	USA	TN	Homo sapiens		1991-01-03		Human coronavirus OC43 strain OC43/human/USA/911-11/1991, complete genome
KF530080	Human coronavirus OC43		Town,C.D., Halpin,R.A., Ransier,A., Fedorova,N., Tsitrin,T., Stockwell,T., Amedeo,P., Appalla,L., Bishop,B., Edworthy,P., Gupta,N., Hoover,J., Katzel,D., Schobel,S., Shrivastava,S., Thovarai,V., Wang,S., Talbot,H.K., Wentworth,D.E., Williams,J.V.	J. Craig Venter Institute	USA	2013-10-07T00:00:00Z		Betacoronavirus 1	Betacoronavirus	Coronaviridae	ssRNA(+)	30577	GenBank	complete				USA: Nashville, TN	USA	TN	Homo sapiens		1997-12-18		Human coronavirus OC43 strain OC43/human/USA/9712-31/1997, complete genome
KF530084	Human coronavirus OC43		Town,C.D., Halpin,R.A., Ransier,A., Fedorova,N., Tsitrin,T., Stockwell,T., Amedeo,P., Appalla,L., Bishop,B., Edworthy,P., Gupta,N., Hoover,J., Katzel,D., Schobel,S., Shrivastava,S., Thovarai,V., Wang,S., Talbot,H.K., Wentworth,D.E., Williams,J.V.	J. Craig Venter Institute	USA	2013-10-07T00:00:00Z		Betacoronavirus 1	Betacoronavirus	Coronaviridae	ssRNA(+)	30577	GenBank	complete				USA: Nashville, TN	USA	TN	Homo sapiens		1995-01-12		Human coronavirus OC43 strain OC43/human/USA/951-18/1995, complete genome
KF530092	Human coronavirus OC43		Town,C.D., Halpin,R.A., Ransier,A., Fedorova,N., Tsitrin,T., Stockwell,T., Amedeo,P., Appalla,L., Bishop,B., Edworthy,P., Gupta,N., Hoover,J., Katzel,D., Schobel,S., Shrivastava,S., Thovarai,V., Wang,S., Talbot,H.K., Wentworth,D.E., Williams,J.V.	J. Craig Venter Institute	USA	2013-10-07T00:00:00Z		Betacoronavirus 1	Betacoronavirus	Coronaviridae	ssRNA(+)	30577	GenBank	complete				USA: Nashville, TN	USA	TN	Homo sapiens		2000-08-08		Human coronavirus OC43 strain OC43/human/USA/008-5/2000, complete genome
KF530098	Human coronavirus OC43		Town,C.D., Halpin,R.A., Ransier,A., Fedorova,N., Tsitrin,T., Stockwell,T., Amedeo,P., Appalla,L., Bishop,B., Edworthy,P., Gupta,N., Hoover,J., Katzel,D., Schobel,S., Shrivastava,S., Thovarai,V., Wang,S., Talbot,H.K., Wentworth,D.E., Williams,J.V.	J. Craig Venter Institute	USA	2013-10-07T00:00:00Z		Betacoronavirus 1	Betacoronavirus	Coronaviridae	ssRNA(+)	30578	GenBank	complete				USA: Nashville, TN	USA	TN	Homo sapiens		1996-05-10		Human coronavirus OC43 strain OC43/human/USA/965-6/1996, complete genome
KY967360	Human coronavirus OC43	SRR5871873	Greninger,A.L., Makhsous,N., Kuypers,J.M., Shean,R.C., Jerome,K.R.			2017-04-29T00:00:00Z		Betacoronavirus 1	Betacoronavirus	Coronaviridae	ssRNA(+)	30674	GenBank	complete				USA	USA		Homo sapiens		2015	SAMN07309736	Human coronavirus OC43 strain HCoV_OC43/Seattle/USA/SC2476/2015, complete genome
LC654450	Human coronavirus OC43		Shirato,K., Kakizaki,M., Tomita,Y., Kawase,M., Takeda,M., Kume,Y., Suwa,R., Ono,T., Chishiki,M., Norito,S., Sato,M., Sakuma,H., Suzuki,S., Hosoya,M., Hashimoto,K.	Department of Virology III; 4-7-1 Gakuen, Musashimurayama, Tokyo 2080011	Japan	2021-10-21T00:00:00Z	Fukushima_O120_2017	Betacoronavirus 1	Betacoronavirus	Coronaviridae	ssRNA(+)	30724	GenBank	complete			1	Japan: Fukushima	Japan		Homo sapiens		2017		Human coronavirus OC43 Fukushima_O120_2017 RNA, complete genome
LC654451	Human coronavirus OC43		Shirato,K., Kakizaki,M., Tomita,Y., Kawase,M., Takeda,M., Kume,Y., Suwa,R., Ono,T., Chishiki,M., Norito,S., Sato,M., Sakuma,H., Suzuki,S., Hosoya,M., Hashimoto,K.	Department of Virology III; 4-7-1 Gakuen, Musashimurayama, Tokyo 2080011	Japan	2021-10-21T00:00:00Z	Fukushima_H509_2019	Betacoronavirus 1	Betacoronavirus	Coronaviridae	ssRNA(+)	30743	GenBank	complete			1	Japan: Fukushima	Japan		Homo sapiens		2019		Human coronavirus OC43 Fukushima_H509_2019 RNA, complete genome
LC654452	Human coronavirus OC43		Shirato,K., Kakizaki,M., Tomita,Y., Kawase,M., Takeda,M., Kume,Y., Suwa,R., Ono,T., Chishiki,M., Norito,S., Sato,M., Sakuma,H., Suzuki,S., Hosoya,M., Hashimoto,K.	Department of Virology III; 4-7-1 Gakuen, Musashimurayama, Tokyo 2080011	Japan	2021-10-21T00:00:00Z	Fukushima_H478_2018	Betacoronavirus 1	Betacoronavirus	Coronaviridae	ssRNA(+)	30743	GenBank	complete			1	Japan: Fukushima	Japan		Homo sapiens		2018		Human coronavirus OC43 Fukushima_H478_2018 RNA, complete genome
LC654453	Human coronavirus OC43		Shirato,K., Kakizaki,M., Tomita,Y., Kawase,M., Takeda,M., Kume,Y., Suwa,R., Ono,T., Chishiki,M., Norito,S., Sato,M., Sakuma,H., Suzuki,S., Hosoya,M., Hashimoto,K.	Department of Virology III; 4-7-1 Gakuen, Musashimurayama, Tokyo 2080011	Japan	2021-10-21T00:00:00Z	Fukushima_H189_2018	Betacoronavirus 1	Betacoronavirus	Coronaviridae	ssRNA(+)	30713	GenBank	complete			1	Japan: Fukushima	Japan		Homo sapiens		2018		Human coronavirus OC43 Fukushima_H189_2018 RNA, complete genome
MF374983	Human coronavirus OC43		Dinwiddie,D.L., Schwalm,K.C., Denson,J.L., Dehority,W.N.	University of New Mexico, Pediatrics	USA	2017-10-28T00:00:00Z	HCoV-OC43/USA/TCNP_0070/2016	Betacoronavirus 1	Betacoronavirus	Coronaviridae	ssRNA(+)	30721	GenBank	complete				USA: Albuquerque, New Mexico	USA	NM	Homo sapiens	oronasopharynx	2016-02-01		Human coronavirus OC43 isolate HCoV-OC43/USA/TCNP_0070/2016, complete genome
MF374984	Human coronavirus OC43		Dinwiddie,D.L., Schwalm,K.C., Denson,J.L., Dehority,W.N.	University of New Mexico, Pediatrics	USA	2017-10-28T00:00:00Z	HCoV-OC43/USA/TCNP_00204/2017	Betacoronavirus 1	Betacoronavirus	Coronaviridae	ssRNA(+)	30713	GenBank	complete				USA: Albuquerque, New Mexico	USA	NM	Homo sapiens	oronasopharynx	2017-01-03		Human coronavirus OC43 isolate HCoV-OC43/USA/TCNP_00204/2017, complete genome
MK303621	Human coronavirus OC43	SRR8265752	Beury,D., Flechon,L., Maurier,F., Caboche,S., Varre,J.-S., Touzet,H., Faure,K., Dubuisson,J., Hot,D., Guery,B., Goffard,A.	Institut Pasteur de Lille, Transcriptomics and Applied Genomics	France	2019-03-30T00:00:00Z	MDS4	Betacoronavirus 1	Betacoronavirus	Coronaviridae	ssRNA(+)	30664	GenBank	complete				France:Lille	France		Homo sapiens		2013-02-15	SAMN10485237	Human coronavirus OC43 isolate MDS4, complete genome
MK303625	Human coronavirus OC43	SRR8265755	Beury,D., Flechon,L., Maurier,F., Caboche,S., Varre,J.-S., Touzet,H., Faure,K., Dubuisson,J., Hot,D., Guery,B., Goffard,A.	Institut Pasteur de Lille, Transcriptomics and Applied Genomics	France	2019-03-30T00:00:00Z	MDS16	Betacoronavirus 1	Betacoronavirus	Coronaviridae	ssRNA(+)	30668	GenBank	complete				France:Lille	France		Homo sapiens		2015-01-16	SAMN10485244	Human coronavirus OC43 isolate MDS16, complete genome
MN306041	Human coronavirus OC43	SRR19134702	Lin,M.J., Tait,A., Greninger,A.L.			2019-08-25T00:00:00Z		Betacoronavirus 1	Betacoronavirus	Coronaviridae	ssRNA(+)	30717	GenBank	complete				USA	USA		Homo sapiens		2019	SAMN28125211	Human coronavirus OC43 strain HCoV_OC43/Seattle/USA/SC0810/2019, complete genome
MN306043	Human coronavirus OC43	SRR19134723	Lin,M.J., Tait,A., Greninger,A.L.			2019-08-25T00:00:00Z		Betacoronavirus 1	Betacoronavirus	Coronaviridae	ssRNA(+)	30716	GenBank	complete				USA	USA		Homo sapiens		2019	SAMN28125213	Human coronavirus OC43 strain HCoV_OC43/Seattle/USA/SC0841/2019, complete genome
MW532108	Human coronavirus OC43		Wang,Y., Zhang,Z., Zhang,L., Zhang,S., Zhao,J.	State Key Laboratory of Respiratory Disease, Guangzhou Institute of Respiratory Health, The First Affiliated Hospital of Guangzhou Medical University	China	2021-02-15T00:00:00Z		Betacoronavirus 1	Betacoronavirus	Coronaviridae	ssRNA(+)	30668	GenBank	complete				China	China		Homo sapiens	oronasopharynx	2017-12-12		Human coronavirus OC43 strain OC43/China/07/2017, complete genome
MW532109	Human coronavirus OC43		Wang,Y., Zhang,Z., Zhang,L., Zhang,S., Zhao,J.	State Key Laboratory of Respiratory Disease, Guangzhou Institute of Respiratory Health, The First Affiliated Hospital of Guangzhou Medical University	China	2021-02-15T00:00:00Z		Betacoronavirus 1	Betacoronavirus	Coronaviridae	ssRNA(+)	30662	GenBank	complete				China	China		Homo sapiens	oronasopharynx	2018-01-06		Human coronavirus OC43 strain OC43/China/12/2018, complete genome
MW532119	Human coronavirus OC43		Wang,Y., Zhang,Z., Zhang,L., Zhang,S., Zhao,J.	State Key Laboratory of Respiratory Disease, Guangzhou Institute of Respiratory Health, The First Affiliated Hospital of Guangzhou Medical University	China	2021-02-15T00:00:00Z		Betacoronavirus 1	Betacoronavirus	Coronaviridae	ssRNA(+)	30689	GenBank	complete				China	China		Homo sapiens	oronasopharynx	2017-11-03		Human coronavirus OC43 strain OC43/China/10/2017, complete genome
MZ450972	Human coronavirus OC43		Greninger,A.L., Xie,H., Cruz,K., Phung,Q., Lin,M.J.	UW Virology, DLMP	USA	2021-07-14T00:00:00Z		Betacoronavirus 1	Betacoronavirus	Coronaviridae	ssRNA(+)	30688	GenBank	complete				USA	USA		Homo sapiens		2021		Human coronavirus OC43 strain OC43/Seattle/USA/20959/2021, complete genome
NC_006213	Human coronavirus OC43		St-Jean,J.R., Jacomy,H., Desforges,M., Vabret,A., Freymuth,F., Talbot,P.J.	National Center for Biotechnology Information, NIH	USA	2019-02-21T00:00:00Z		Betacoronavirus 1	Betacoronavirus	Coronaviridae	ssRNA(+)	30741	RefSeq	complete	OC43		1	USA	USA						Human coronavirus OC43 strain ATCC VR-759, complete genome
OK318917	Human coronavirus OC43		Wang,Y., Zhang,Z., Zhang,L., Zhang,S., Wei,P., Zhao,J.	State Key Laboratory of Respiratory Disease, Guangzhou Institute of Respiratory Health, the First Affiliated Hospital of Guangzhou Medical University	China	2021-10-12T00:00:00Z		Betacoronavirus 1	Betacoronavirus	Coronaviridae	ssRNA(+)	30675	GenBank	complete				China	China		Homo sapiens		2019-08-10		Human coronavirus OC43 strain OC43/China/47/2019, complete genome
OK318940	Human coronavirus OC43		Wang,Y., Zhang,Z., Zhang,L., Zhang,S., Wei,P., Zhao,J.	State Key Laboratory of Respiratory Disease, Guangzhou Institute of Respiratory Health, the First Affiliated Hospital of Guangzhou Medical University	China	2021-10-12T00:00:00Z		Betacoronavirus 1	Betacoronavirus	Coronaviridae	ssRNA(+)	30667	GenBank	complete				China	China		Homo sapiens		2018-12-09		Human coronavirus OC43 strain OC43/China/21/2019, complete genome
OK318941	Human coronavirus OC43		Wang,Y., Zhang,Z., Zhang,L., Zhang,S., Wei,P., Zhao,J.	State Key Laboratory of Respiratory Disease, Guangzhou Institute of Respiratory Health, the First Affiliated Hospital of Guangzhou Medical University	China	2021-10-12T00:00:00Z		Betacoronavirus 1	Betacoronavirus	Coronaviridae	ssRNA(+)	30646	GenBank	complete				China	China		Homo sapiens		2018-11-29		Human coronavirus OC43 strain OC43/China/22/2019, complete genome
OK318942	Human coronavirus OC43		Wang,Y., Zhang,Z., Zhang,L., Zhang,S., Wei,P., Zhao,J.	State Key Laboratory of Respiratory Disease, Guangzhou Institute of Respiratory Health, the First Affiliated Hospital of Guangzhou Medical University	China	2021-10-12T00:00:00Z		Betacoronavirus 1	Betacoronavirus	Coronaviridae	ssRNA(+)	30689	GenBank	complete				China	China		Homo sapiens		2018-12-20		Human coronavirus OC43 strain OC43/China/24/2019, complete genome
OK318944	Human coronavirus OC43		Wang,Y., Zhang,Z., Zhang,L., Zhang,S., Wei,P., Zhao,J.	State Key Laboratory of Respiratory Disease, Guangzhou Institute of Respiratory Health, the First Affiliated Hospital of Guangzhou Medical University	China	2021-10-12T00:00:00Z		Betacoronavirus 1	Betacoronavirus	Coronaviridae	ssRNA(+)	30689	GenBank	complete				China	China		Homo sapiens		2019-03-12		Human coronavirus OC43 strain OC43/China/34/2019, complete genome
OK500297	Human coronavirus OC43		Wang,Y., Zhang,Z., Zhang,L., Wei,P., Zhang,S., Zhao,J.	State Key Laboratory of Respiratory Disease, Guangzhou Institute of Respiratory Health, the First Affiliated Hospital of Guangzhou Medical University	China	2021-10-31T00:00:00Z		Betacoronavirus 1	Betacoronavirus	Coronaviridae	ssRNA(+)	30708	GenBank	complete				China	China		Homo sapiens		2019-10-25		Human coronavirus OC43 strain OC43/China/53/2019, complete genome
OK500304	Human coronavirus OC43		Wang,Y., Zhang,Z., Zhang,L., Wei,P., Zhang,S., Zhao,J.	State Key Laboratory of Respiratory Disease, Guangzhou Institute of Respiratory Health, the First Affiliated Hospital of Guangzhou Medical University	China	2021-10-31T00:00:00Z		Betacoronavirus 1	Betacoronavirus	Coronaviridae	ssRNA(+)	30667	GenBank	complete				China	China		Homo sapiens		2020-09-14		Human coronavirus OC43 strain OC43/China/70/2021, complete genome
MHV
AB551247	Murine hepatitis virus		Islam,M.I., Toohey,B., Kannourakis,G., Islam,M.M.	Ballarat, Victoria 3350	Australia	2010-04-02T00:00:00Z		Murine coronavirus	Betacoronavirus	Coronaviridae	ssRNA(+)	31428	GenBank	complete				Australia:Melbourne	Australia		Mus musculus		1994		Murine hepatitis virus RNA, complete genome, strain: MHV-MI
AC_000192	Murine hepatitis virus strain JHM		Baker,S., Nielsen,E.M., Jukneliene,D., the PATRIC-BRC project (https://patric.vbi.vt.edu), the PATRIC-BRC project (https://patric.vbi.vt.edu)	National Center for Biotechnology Information, NIH	USA	2013-12-20T00:00:00Z		Murine coronavirus	Betacoronavirus	Coronaviridae	ssRNA(+)	31526	RefSeq	complete											Murine hepatitis virus strain JHM, complete genome
GU593319	Murine hepatitis virus		Koetzner,C.A., Kuo,L., Goebel,S.J., Dean,A.B., Parker,M.M., Masters,P.S.	Wadsworth Center, New York State Department of Health, Laboratory of Molecular Genetics	USA	2010-06-16T00:00:00Z		Murine coronavirus	Betacoronavirus	Coronaviridae	ssRNA(+)	31147	GenBank	complete			1	USA	USA		Mus musculus				Murine hepatitis virus strain S, complete genome
MF618252	Murine hepatitis virus		Graepel,K.W., Lu,X., Case,J.B., Sexton,N.R., Smith,E.C., Denison,M.R.	Vanderbilt University, Department of Pediatrics, Division of Infectious Diseases	USA	2017-10-25T00:00:00Z	WT-MHV P250	Murine coronavirus	Betacoronavirus	Coronaviridae	ssRNA(+)	29947	GenBank	complete				USA	USA		Mus musculus		2014-01-16		Murine hepatitis virus strain A59 isolate WT-MHV P250, complete genome
MF618253	Murine hepatitis virus		Graepel,K.W., Lu,X., Case,J.B., Sexton,N.R., Smith,E.C., Denison,M.R.	Vanderbilt University, Department of Pediatrics, Division of Infectious Diseases	USA	2017-10-25T00:00:00Z	MHV-ExoN(-) P250	Murine coronavirus	Betacoronavirus	Coronaviridae	ssRNA(+)	29893	GenBank	complete				USA	USA		Mus musculus		2014-01-16		Murine hepatitis virus strain A59 isolate MHV-ExoN(-) P250, complete genome
NC_048217	Murine hepatitis virus		Sawicki,S.G., Sawicki,D.L., Younker,D., Meyer,Y., Thiel,V., Stokes,H., Siddell,S.G., Coley,S.E., Lavi,E., Fu,L., Schelle,B., Karl,N.	National Center for Biotechnology Information, NIH	USA	2020-05-15T00:00:00Z		Murine coronavirus	Betacoronavirus	Coronaviridae	ssRNA(+)	31335	RefSeq	complete			2								Murine hepatitis virus strain A59, complete genome
IBV
AY514485	Infectious bronchitis virus		Mondal,S.P., Cardona,C.J.	University of California, Davis, Population Health and Reproduction	USA	2004-01-31T00:00:00Z		Avian coronavirus	Gammacoronavirus	Coronaviridae	ssRNA(+)	27693	GenBank	complete	California 99		2	USA	USA						Infectious bronchitis virus serotype California 99, complete genome
EU418975	Infectious bronchitis virus		Ammayappan,A., Upadhyay,C., Gelb,J. Jr., Vakharia,V.N.	University of Maryland Biotechnology Institute, Department of Veterinary Medicine	USA	2009-01-01T00:00:00Z		Avian coronavirus	Gammacoronavirus	Coronaviridae	ssRNA(+)	27636	GenBank	complete			1								Infectious bronchitis virus strain ArkDPI101, complete genome
EU418976	Infectious bronchitis virus		Ammayappan,A., Upadhyay,C., Gelb,J. Jr., Vakharia,V.N.	University of Maryland Biotechnology Institute, Department of Veterinary Medicine	USA	2009-01-01T00:00:00Z		Avian coronavirus	Gammacoronavirus	Coronaviridae	ssRNA(+)	27636	GenBank	complete			2								Infectious bronchitis virus strain ArkDPI11, complete genome
EU637854	Infectious bronchitis virus		Wang,Y., Ma,Y., Liu,S., Zhang,X., Nie,L., Han,Z., Kong,X.	Harbin Veterinary Research Institute,Chinese Academy of Agricultural Scineces, Division of Avian Infectious Diseases, National Key Laboratory of Veterinary Biotechnology	P.R.China	2008-05-03T00:00:00Z		Avian coronavirus	Gammacoronavirus	Coronaviridae	ssRNA(+)	27638	GenBank	complete				China	China						Infectious bronchitis virus strain CK/CH/LSD/05I from China, complete genome
EU714028	Infectious bronchitis virus		Xiao,C.T., Shi,L., Gong,L.Y., Zhou,J.Y.	Institute of Preventive Veterinary Medicine, College of Animal Sciences, Zhejiang University	P.R. China	2009-08-29T00:00:00Z	ZJ971	Avian coronavirus	Gammacoronavirus	Coronaviridae	ssRNA(+)	27640	GenBank	complete				China	China		Gallus gallus	abdominal cavity	1997		Infectious bronchitis virus isolate ZJ971, complete genome
EU714029	Infectious bronchitis virus		Xiao,C.T., Shi,L., Gong,L.Y., Zhou,J.Y.	Institute of Preventive Veterinary Medicine, College of Animal Sciences, Zhejiang University	P.R. China	2009-08-29T00:00:00Z	SC021202	Avian coronavirus	Gammacoronavirus	Coronaviridae	ssRNA(+)	27660	GenBank	complete				China	China		Gallus gallus		2002/11		Infectious bronchitis virus isolate SC021202, complete genome
EU817497	Infectious bronchitis virus		Xiao,C.T., Shi,L., Zhou,J.Y.	Institute of Preventive Veterinary Medicine, College of Animal Sciences, Zhejiang University	P.R. China	2009-08-29T00:00:00Z		Avian coronavirus	Gammacoronavirus	Coronaviridae	ssRNA(+)	27646	GenBank	complete				China	China		Gallus gallus				Infectious bronchitis virus strain H52, complete genome
FJ888351	Infectious bronchitis virus		Zhang,Y., Wang,H.N., Wang,T., Fan,W.Q., Zhang,A.Y., Wei,K., Tian,G.B., Yang,X.	Sichuan University, College of Life Science	P.R. China	2009-05-06T00:00:00Z		Avian coronavirus	Gammacoronavirus	Coronaviridae	ssRNA(+)	27652	GenBank	complete			1	Netherlands	Netherlands		Gallus gallus		1960		Infectious bronchitis virus strain H120, complete genome
FJ904713	Infectious bronchitis virus		McKinley,E.T., Jackwood,M.W., Hilt,D.A., Kissinger,J.C., Robertson,J.S., Lemke,C., Paterson,A.H.	University of Georgia, Department of Population Health, Poultry Diagnostic and Research Center	USA	2011-04-27T00:00:00Z		Avian coronavirus	Gammacoronavirus	Coronaviridae	ssRNA(+)	27660	GenBank	complete	Massachusetts		1	USA	USA		Gallus gallus		2006		Infectious bronchitis virus strain Mass41 2006, complete genome
FJ904714	Infectious bronchitis virus		McKinley,E.T., Jackwood,M.W., Hilt,D.A., Kissinger,J.C., Robertson,J.S., Lemke,C., Paterson,A.H.	University of Georgia, Department of Population Health, Poultry Diagnostic and Research Center	USA	2011-04-27T00:00:00Z		Avian coronavirus	Gammacoronavirus	Coronaviridae	ssRNA(+)	27664	GenBank	complete	California		1	USA	USA		Gallus gallus		1995		Infectious bronchitis virus strain Cal 1995, complete genome
FJ904715	Infectious bronchitis virus		McKinley,E.T., Jackwood,M.W., Hilt,D.A., Kissinger,J.C., Robertson,J.S., Lemke,C., Paterson,A.H.	University of Georgia, Department of Population Health, Poultry Diagnostic and Research Center	USA	2011-04-27T00:00:00Z		Avian coronavirus	Gammacoronavirus	Coronaviridae	ssRNA(+)	27615	GenBank	complete	California		1	USA	USA		Gallus gallus		2003		Infectious bronchitis virus strain Cal557 2003, complete genome
FJ904716	Infectious bronchitis virus		McKinley,E.T., Jackwood,M.W., Hilt,D.A., Kissinger,J.C., Robertson,J.S., Lemke,C., Paterson,A.H.	University of Georgia, Department of Population Health, Poultry Diagnostic and Research Center	USA	2011-04-27T00:00:00Z		Avian coronavirus	Gammacoronavirus	Coronaviridae	ssRNA(+)	27629	GenBank	complete	Connecticut		1	USA	USA		Gallus gallus		1966		Infectious bronchitis virus strain Conn46 1996, complete genome
FJ904717	Infectious bronchitis virus		McKinley,E.T., Jackwood,M.W., Hilt,D.A., Kissinger,J.C., Robertson,J.S., Lemke,C., Paterson,A.H.	University of Georgia, Department of Population Health, Poultry Diagnostic and Research Center	USA	2011-04-27T00:00:00Z		Avian coronavirus	Gammacoronavirus	Coronaviridae	ssRNA(+)	27632	GenBank	complete	Connecticut		1	USA	USA		Gallus gallus		1972		Infectious bronchitis virus strain Conn46 1972, complete genome
FJ904718	Infectious bronchitis virus		McKinley,E.T., Jackwood,M.W., Hilt,D.A., Kissinger,J.C., Robertson,J.S., Lemke,C., Paterson,A.H.	University of Georgia, Department of Population Health, Poultry Diagnostic and Research Center	USA	2011-04-27T00:00:00Z		Avian coronavirus	Gammacoronavirus	Coronaviridae	ssRNA(+)	27632	GenBank	complete	Connecticut		1	USA	USA		Gallus gallus		1983		Infectious bronchitis virus strain Conn46 1983, complete genome
FJ904719	Infectious bronchitis virus		McKinley,E.T., Jackwood,M.W., Hilt,D.A., Kissinger,J.C., Robertson,J.S., Lemke,C., Paterson,A.H.	University of Georgia, Department of Population Health, Poultry Diagnostic and Research Center	USA	2011-04-27T00:00:00Z		Avian coronavirus	Gammacoronavirus	Coronaviridae	ssRNA(+)	27632	GenBank	complete	Connecticut		1	USA	USA		Gallus gallus		1991		Infectious bronchitis virus strain Conn46 1991, complete genome
FJ904720	Infectious bronchitis virus		McKinley,E.T., Jackwood,M.W., Hilt,D.A., Kissinger,J.C., Robertson,J.S., Lemke,C., Paterson,A.H.	University of Georgia, Department of Population Health, Poultry Diagnostic and Research Center	USA	2011-04-27T00:00:00Z		Avian coronavirus	Gammacoronavirus	Coronaviridae	ssRNA(+)	27474	GenBank	complete	Massachusetts		1	USA	USA		Gallus gallus		1965		Infectious bronchitis virus strain Mass41 1965, complete genome
FJ904721	Infectious bronchitis virus		McKinley,E.T., Jackwood,M.W., Hilt,D.A., Kissinger,J.C., Robertson,J.S., Lemke,C., Paterson,A.H.	University of Georgia, Department of Population Health, Poultry Diagnostic and Research Center	USA	2011-04-27T00:00:00Z		Avian coronavirus	Gammacoronavirus	Coronaviridae	ssRNA(+)	27474	GenBank	complete	Massachusetts		1	USA	USA		Gallus gallus		1972		Infectious bronchitis virus strain Mass41 1972, complete genome
FJ904722	Infectious bronchitis virus		McKinley,E.T., Jackwood,M.W., Hilt,D.A., Kissinger,J.C., Robertson,J.S., Lemke,C., Paterson,A.H.	University of Georgia, Department of Population Health, Poultry Diagnostic and Research Center	USA	2011-04-27T00:00:00Z		Avian coronavirus	Gammacoronavirus	Coronaviridae	ssRNA(+)	27614	GenBank	complete	Massachusetts		1	USA	USA		Gallus gallus		1979		Infectious bronchitis virus strain Mass41 1979, complete genome
FJ904723	Infectious bronchitis virus		McKinley,E.T., Jackwood,M.W., Hilt,D.A., Kissinger,J.C., Robertson,J.S., Lemke,C., Paterson,A.H.	University of Georgia, Department of Population Health, Poultry Diagnostic and Research Center	USA	2011-04-27T00:00:00Z		Avian coronavirus	Gammacoronavirus	Coronaviridae	ssRNA(+)	27474	GenBank	complete	Massachusetts		1	USA	USA		Gallus gallus		1985		Infectious bronchitis virus strain Mass41 1985, complete genome
FN430414	Infectious bronchitis virus ITA/90254/2005		Ducatez,M.F., Martin,A.M., Owoade,A.A., Olatoye,I.O., Alkali,B.R., Maikano,I., Snoeck,C.J., Sausy,A., Cordioli,P., Muller,C.P., Ducatez,M.	St Jude Children's Research Hospital, Department of Infectious Diseases, 262 Danny Thomas Place, MS 330, Memphis 38105, TN	USA	2009-10-23T00:00:00Z	ITA/90254/2005	Avian coronavirus	Gammacoronavirus	Coronaviridae	ssRNA(+)	27643	GenBank	complete			1								Infectious bronchitis virus ITA/90254/2005, complete genome
GQ504720	Infectious bronchitis virus		Phillips,J.E., Jackwood,M.W., McKinley,E.T., Thor,S.W., Hilt,D.A., Acevedol,N.D., Williams,S.M., Kissinger,J.C., Paterson,A.H., Robertson,J.S., Lemke,C., Mckinley,E.T.	University of Georgia, Population Health, College of Veterinary Medicine	USA	2010-11-25T00:00:00Z		Avian coronavirus	Gammacoronavirus	Coronaviridae	ssRNA(+)	27652	GenBank	complete			1	USA	USA		Gallus gallus		1981		Infectious bronchitis virus strain Arkansas DPI, complete genome
GQ504721	Infectious bronchitis virus		Phillips,J.E., Jackwood,M.W., McKinley,E.T., Thor,S.W., Hilt,D.A., Acevedol,N.D., Williams,S.M., Kissinger,J.C., Paterson,A.H., Robertson,J.S., Lemke,C., Mckinley,E.T.	University of Georgia, Population Health, College of Veterinary Medicine	USA	2010-11-25T00:00:00Z		Avian coronavirus	Gammacoronavirus	Coronaviridae	ssRNA(+)	27620	GenBank	complete			1	USA	USA		Gallus gallus		1981		Infectious bronchitis virus strain Arkansas Vaccine, complete genome
GQ504722	Infectious bronchitis virus		Phillips,J.E., Jackwood,M.W., McKinley,E.T., Thor,S.W., Hilt,D.A., Acevedol,N.D., Williams,S.M., Kissinger,J.C., Paterson,A.H., Robertson,J.S., Lemke,C., Mckinley,E.T.	University of Georgia, Population Health, College of Veterinary Medicine	USA	2010-11-25T00:00:00Z		Avian coronavirus	Gammacoronavirus	Coronaviridae	ssRNA(+)	27648	GenBank	complete			1	USA	USA		Gallus gallus		1998		Infectious bronchitis virus strain Georgia 1998 pass8, complete genome
GQ504723	Infectious bronchitis virus		Phillips,J.E., Jackwood,M.W., McKinley,E.T., Thor,S.W., Hilt,D.A., Acevedol,N.D., Williams,S.M., Kissinger,J.C., Paterson,A.H., Robertson,J.S., Lemke,C., Mckinley,E.T.	University of Georgia, Population Health, College of Veterinary Medicine	USA	2010-11-25T00:00:00Z		Avian coronavirus	Gammacoronavirus	Coronaviridae	ssRNA(+)	27620	GenBank	complete			1	USA	USA		Gallus gallus		1998		Infectious bronchitis virus strain Georgia 1998 Vaccine, complete genome
GQ504724	Infectious bronchitis virus		Phillips,J.E., Jackwood,M.W., McKinley,E.T., Thor,S.W., Hilt,D.A., Acevedol,N.D., Williams,S.M., Kissinger,J.C., Paterson,A.H., Robertson,J.S., Lemke,C., Mckinley,E.T.	University of Georgia, Population Health, College of Veterinary Medicine	USA	2010-11-25T00:00:00Z		Avian coronavirus	Gammacoronavirus	Coronaviridae	ssRNA(+)	27475	GenBank	complete			1	USA	USA		Gallus gallus		1941		Infectious bronchitis virus strain Massachusetts, complete genome
GU393331	Infectious bronchitis virus		Thor,S.W., Hilt,D.A., Kissinger,J.C., Paterson,A.H., Jackwood,M.W.	The University of Georgia, Population Health: Poultry Diagnostic and Research Center	USA	2011-08-26T00:00:00Z		Avian coronavirus	Gammacoronavirus	Coronaviridae	ssRNA(+)	27663	GenBank	complete	Cal56b		1	USA	USA		Gallus gallus		1991		Infectious bronchitis virus serotype Cal56b, complete genome
GU393332	Infectious bronchitis virus		Thor,S.W., Hilt,D.A., Kissinger,J.C., Paterson,A.H., Jackwood,M.W.	The University of Georgia, Population Health: Poultry Diagnostic and Research Center	USA	2011-08-26T00:00:00Z		Avian coronavirus	Gammacoronavirus	Coronaviridae	ssRNA(+)	27591	GenBank	complete	Delaware 072		1	USA	USA		Gallus gallus		1992		Infectious bronchitis virus serotype Delaware 072, complete genome
GU393333	Infectious bronchitis virus		Thor,S.W., Hilt,D.A., Kissinger,J.C., Paterson,A.H., Jackwood,M.W.	The University of Georgia, Population Health: Poultry Diagnostic and Research Center	USA	2011-08-26T00:00:00Z		Avian coronavirus	Gammacoronavirus	Coronaviridae	ssRNA(+)	27616	GenBank	complete	FL18288		1	USA	USA		Gallus gallus		1971		Infectious bronchitis virus serotype FL18288, complete genome
GU393334	Infectious bronchitis virus		Thor,S.W., Hilt,D.A., Kissinger,J.C., Paterson,A.H., Jackwood,M.W.	The University of Georgia, Population Health: Poultry Diagnostic and Research Center	USA	2011-08-26T00:00:00Z		Avian coronavirus	Gammacoronavirus	Coronaviridae	ssRNA(+)	27622	GenBank	complete	Gray		1	USA	USA		Gallus gallus		1960		Infectious bronchitis virus serotype Gray, complete genome
GU393335	Infectious bronchitis virus		Thor,S.W., Hilt,D.A., Kissinger,J.C., Paterson,A.H., Jackwood,M.W.	The University of Georgia, Population Health: Poultry Diagnostic and Research Center	USA	2011-08-26T00:00:00Z		Avian coronavirus	Gammacoronavirus	Coronaviridae	ssRNA(+)	27632	GenBank	complete	H120		1	Netherlands	Netherlands		Gallus gallus		1960		Infectious bronchitis virus serotype H120, complete genome
GU393336	Infectious bronchitis virus		Thor,S.W., Hilt,D.A., Kissinger,J.C., Paterson,A.H., Jackwood,M.W.	The University of Georgia, Population Health: Poultry Diagnostic and Research Center	USA	2011-08-26T00:00:00Z		Avian coronavirus	Gammacoronavirus	Coronaviridae	ssRNA(+)	27247	GenBank	complete	Holte		1	USA	USA		Gallus gallus		1954		Infectious bronchitis virus serotype Holte, complete genome
GU393337	Infectious bronchitis virus		Thor,S.W., Hilt,D.A., Kissinger,J.C., Paterson,A.H., Jackwood,M.W.	The University of Georgia, Population Health: Poultry Diagnostic and Research Center	USA	2011-08-26T00:00:00Z		Avian coronavirus	Gammacoronavirus	Coronaviridae	ssRNA(+)	27663	GenBank	complete	Iowa 97		1	USA	USA		Gallus gallus		1956		Infectious bronchitis virus serotype Iowa 97, complete genome
GU393338	Infectious bronchitis virus		Thor,S.W., Hilt,D.A., Kissinger,J.C., Paterson,A.H., Jackwood,M.W.	The University of Georgia, Population Health: Poultry Diagnostic and Research Center	USA	2011-08-26T00:00:00Z		Avian coronavirus	Gammacoronavirus	Coronaviridae	ssRNA(+)	27515	GenBank	complete	JMK		1	USA	USA		Gallus gallus		1964		Infectious bronchitis virus serotype JMK, complete genome
HQ848267	Infectious bronchitis virus		Mo,M., Huang,B., Wei,P., Wei,T., Chen,Q., Wang,X., Li,M., Fan,W.	Institute for Poultry Science and Health, Guangxi University	China	2011-04-11T00:00:00Z	GX-YL5	Avian coronavirus	Gammacoronavirus	Coronaviridae	ssRNA(+)	27720	GenBank	complete			1	China	China		Gallus gallus	embryo	2005-08-15		Infectious bronchitis virus isolate GX-YL5, complete genome
HQ850618	Infectious bronchitis virus		Mo,M., Huang,B., Wei,P., Wei,T., Chen,Q., Wang,X., Li,M., Fan,W.	Institute for Poultry Science and Health, Guangxi University	China	2011-04-11T00:00:00Z	GX-YL9	Avian coronavirus	Gammacoronavirus	Coronaviridae	ssRNA(+)	27597	GenBank	complete			1	China	China		Gallus gallus	embryo	2007-08-25		Infectious bronchitis virus isolate GX-YL9, complete genome
JF732903	Infectious bronchitis virus		Zou,N.L., Zhao,F.F., Wang,Y.P., Liu,P., Cao,S.J., Wen,X.T., Huang,Y., Zhao,F., Zou,N., Li,M.	Sichuan Agricultural University, College of Veterinary Medicine	China	2012-05-06T00:00:00Z		Avian coronavirus	Gammacoronavirus	Coronaviridae	ssRNA(+)	27695	GenBank	complete			1	China	China		Gallus gallus	kidney, abdominal cavity	2009-04-01		Infectious bronchitis virus strain Sczy3, complete genome
JQ088078	Infectious bronchitis virus		Abro,S.H., Renstrom,L.H., Ullman,K., Belak,S., Baule,C.	Swedish University of Agricultural Sciences, Department of Biomedical Sciences and Veterinary Public Health, Section of Virology	Sweden	2012-05-09T00:00:00Z		Avian coronavirus	Gammacoronavirus	Coronaviridae	ssRNA(+)	27664	GenBank	complete			1	Sweden	Sweden		Gallus gallus	allantoic fluid	2010		Infectious bronchitis virus strain CK/SWE/0658946/10, complete genome
JQ977698	Infectious bronchitis virus		Hong,S.M., Kwon,H.J., Kim,I.H., Mo,M.L., Kim,J.H.	College of Veterinary Medicine, Seoul National University	Korea	2012-08-27T00:00:00Z	KM91	Avian coronavirus	Gammacoronavirus	Coronaviridae	ssRNA(+)	27622	GenBank	complete			1	South Korea	South Korea		Gallus gallus		1991		Infectious bronchitis virus isolate KM91, complete genome
KC008600	Infectious bronchitis virus		Li,M., Wei,P., He,K.	Institute for Poultry Science and Health, Guangxi University	China	2013-11-01T00:00:00Z		Avian coronavirus	Gammacoronavirus	Coronaviridae	ssRNA(+)	27701	GenBank	complete				China	China		Gallus gallus		1985		Infectious bronchitis virus, complete genome
KF460437	Infectious bronchitis virus		Hewson,K.A., Ignjatovic,J., Browning,G.F., Devlin,J.M., Noormohammadi,A.H., Quinteros,J.A., Markham,P.F., Lee,S.W., Hartley,C.A., Legione,A.R., Coppo,M.J., Vaz,P.K., Hewson,K., Coppo,M.J.C.	University of Melbourne, Veterinary Science	Australia	2015-03-25T00:00:00Z	VicS-v	Avian coronavirus	Gammacoronavirus	Coronaviridae	ssRNA(+)	27610	GenBank	complete	Sub-group 1		2	Australia	Australia		Gallus gallus	allantoic fluid	2011		Infectious bronchitis virus isolate VicS-v, complete genome
KF663559	Infectious bronchitis virus		Zhou,S., Tang,M., Jiang,Y., Chen,X., Shen,X., Li,J., Dai,Y., Zou,J., You,S.	Chinese Academy of Agricultural Sciences, Poultry Institute	P.R. China	2013-12-14T00:00:00Z	ck/CH/IBTZ/2012	Avian coronavirus	Gammacoronavirus	Coronaviridae	ssRNA(+)	27700	GenBank	complete			1	China	China		Gallus gallus		2012/6		Infectious bronchitis virus isolate ck/CH/IBTZ/2012, complete genome
KF663560	Infectious bronchitis virus		Zhou,S., Tang,M., Chen,X., Shen,X., Li,J., You,S., Dai,Y., Zou,J.	Chinese Academy of Agricultural Sciences, Poultry Institute	P.R. China	2013-12-14T00:00:00Z	ck/CH/IBWF/2007	Avian coronavirus	Gammacoronavirus	Coronaviridae	ssRNA(+)	27661	GenBank	complete				China	China		Gallus gallus	kidney, abdominal cavity	2007/11		Infectious bronchitis virus isolate ck/CH/IBWF/2007, complete genome
KF663561	Infectious bronchitis virus		Zhou,S., Tang,M., Chen,X., Shen,X., Li,J., You,S., Dai,Y., Zou,J.	Chinese Academy of Agricultural Sciences, Poultry Institute	P.R. China	2013-12-14T00:00:00Z	ck/CH/IBYZ/2011	Avian coronavirus	Gammacoronavirus	Coronaviridae	ssRNA(+)	27673	GenBank	complete				China	China		Gallus gallus	kidney, abdominal cavity	2011/4		Infectious bronchitis virus isolate ck/CH/IBYZ/2011, complete genome
KF931628	Infectious bronchitis virus		Quinteros,J.A., Markham,P.F., Lee,S.W., Hewson,K.A., Hartley,C.A., Legione,A.R., Coppo,M.J., Vaz,P.K., Browning,G.F., Hewson,K., Coppo,M.J.C.	University of Melbourne, Veterinary Science	Australia	2015-03-25T00:00:00Z	VicS-del	Avian coronavirus	Gammacoronavirus	Coronaviridae	ssRNA(+)	27567	GenBank	complete			1	Australia	Australia		Gallus gallus	allantoic fluid	2012-08-06		Infectious bronchitis virus isolate VicS-del, complete genome
KJ425485	Infectious bronchitis virus		Chen,L., Zhang,T., Han,Z., Liang,S., Xu,Y., Xu,Q., Chen,Y., Zhao,Y., Shao,Y., Li,H., Wang,K., Kong,X., Liu,S., Zhang,X.	Harbin Veterinary Research Institute, State Key Laboratory of Veterinary Biotechnology	P.R. China	2014-04-23T00:00:00Z		Avian coronavirus	Gammacoronavirus	Coronaviridae	ssRNA(+)	27594	GenBank	complete			1	China	China		Gallus gallus		2011-09-17		Infectious bronchitis virus strain ck/CH/LDL/110931, complete genome
KJ425486	Infectious bronchitis virus		Chen,L., Zhang,T., Han,Z., Liang,S., Xu,Y., Xu,Q., Chen,Y., Zhao,Y., Shao,Y., Li,H., Wang,K., Kong,X., Liu,S., Zhang,X.	Harbin Veterinary Research Institute, State Key Laboratory of Veterinary Biotechnology	P.R. China	2014-04-23T00:00:00Z		Avian coronavirus	Gammacoronavirus	Coronaviridae	ssRNA(+)	27644	GenBank	complete			1	China	China		Gallus gallus		2012-05-23		Infectious bronchitis virus strain ck/CH/LDL/120557, complete genome
KJ425487	Infectious bronchitis virus		Chen,L., Zhang,T., Han,Z., Liang,S., Xu,Y., Xu,Q., Chen,Y., Zhao,Y., Shao,Y., Li,H., Wang,K., Kong,X., Liu,S., Zhang,X.	Harbin Veterinary Research Institute, State Key Laboratory of Veterinary Biotechnology	P.R. China	2014-04-23T00:00:00Z		Avian coronavirus	Gammacoronavirus	Coronaviridae	ssRNA(+)	27642	GenBank	complete			1	China	China		Gallus gallus		2011-05-26		Infectious bronchitis virus strain ck/CH/LHB/110526, complete genome
KJ425488	Infectious bronchitis virus		Chen,L., Zhang,T., Han,Z., Liang,S., Xu,Y., Xu,Q., Chen,Y., Zhao,Y., Shao,Y., Li,H., Wang,K., Kong,X., Liu,S., Zhang,X.	Harbin Veterinary Research Institute, State Key Laboratory of Veterinary Biotechnology	P.R. China	2014-04-23T00:00:00Z		Avian coronavirus	Gammacoronavirus	Coronaviridae	ssRNA(+)	27642	GenBank	complete			1	China	China		Gallus gallus		2011-08-25		Infectious bronchitis virus strain ck/CH/LHB/110825, complete genome
KJ425489	Infectious bronchitis virus		Chen,L., Zhang,T., Han,Z., Liang,S., Xu,Y., Xu,Q., Chen,Y., Zhao,Y., Shao,Y., Li,H., Wang,K., Kong,X., Liu,S., Zhang,X.	Harbin Veterinary Research Institute, State Key Laboratory of Veterinary Biotechnology	P.R. China	2014-04-23T00:00:00Z		Avian coronavirus	Gammacoronavirus	Coronaviridae	ssRNA(+)	27642	GenBank	complete			1	China	China		Gallus gallus		2011-11-18		Infectious bronchitis virus strain ck/CH/LHB/111172, complete genome
KJ425490	Infectious bronchitis virus		Chen,L., Zhang,T., Han,Z., Liang,S., Xu,Y., Xu,Q., Chen,Y., Zhao,Y., Shao,Y., Li,H., Wang,K., Kong,X., Liu,S., Zhang,X.	Harbin Veterinary Research Institute, State Key Laboratory of Veterinary Biotechnology	P.R. China	2014-04-23T00:00:00Z		Avian coronavirus	Gammacoronavirus	Coronaviridae	ssRNA(+)	27641	GenBank	complete			1	China	China		Gallus gallus		2011-12-21		Infectious bronchitis virus strain ck/CH/LHB/111232, complete genome
KJ425491	Infectious bronchitis virus		Chen,L., Zhang,T., Han,Z., Liang,S., Xu,Y., Xu,Q., Chen,Y., Zhao,Y., Shao,Y., Li,H., Wang,K., Kong,X., Liu,S., Zhang,X.	Harbin Veterinary Research Institute, State Key Laboratory of Veterinary Biotechnology	P.R. China	2014-04-23T00:00:00Z		Avian coronavirus	Gammacoronavirus	Coronaviridae	ssRNA(+)	27642	GenBank	complete			1	China	China		Gallus gallus		2011-12-18		Infectious bronchitis virus strain ck/CH/LHB/111268, complete genome
KJ425492	Infectious bronchitis virus		Chen,L., Zhang,T., Han,Z., Liang,S., Xu,Y., Xu,Q., Chen,Y., Zhao,Y., Shao,Y., Li,H., Wang,K., Kong,X., Liu,S., Zhang,X.	Harbin Veterinary Research Institute, State Key Laboratory of Veterinary Biotechnology	P.R. China	2014-04-23T00:00:00Z		Avian coronavirus	Gammacoronavirus	Coronaviridae	ssRNA(+)	27642	GenBank	complete			1	China	China		Gallus gallus		2012-04-03		Infectious bronchitis virus strain ck/CH/LHB/120403, complete genome
KJ425493	Infectious bronchitis virus		Chen,L., Zhang,T., Han,Z., Liang,S., Xu,Y., Xu,Q., Chen,Y., Zhao,Y., Shao,Y., Li,H., Wang,K., Kong,X., Liu,S., Zhang,X.	Harbin Veterinary Research Institute, State Key Laboratory of Veterinary Biotechnology	P.R. China	2014-04-23T00:00:00Z		Avian coronavirus	Gammacoronavirus	Coronaviridae	ssRNA(+)	27642	GenBank	complete			1	China	China		Gallus gallus		2012-07-21		Infectious bronchitis virus strain ck/CH/LHB/120749, complete genome
KJ425494	Infectious bronchitis virus		Chen,L., Zhang,T., Han,Z., Liang,S., Xu,Y., Xu,Q., Chen,Y., Zhao,Y., Shao,Y., Li,H., Wang,K., Kong,X., Liu,S., Zhang,X.	Harbin Veterinary Research Institute, State Key Laboratory of Veterinary Biotechnology	P.R. China	2014-04-23T00:00:00Z		Avian coronavirus	Gammacoronavirus	Coronaviridae	ssRNA(+)	27641	GenBank	complete			1	China	China		Gallus gallus		2012-10-24		Infectious bronchitis virus strain ck/CH/LHB/121024, complete genome
KJ425495	Infectious bronchitis virus		Chen,L., Zhang,T., Han,Z., Liang,S., Xu,Y., Xu,Q., Chen,Y., Zhao,Y., Shao,Y., Li,H., Wang,K., Kong,X., Liu,S., Zhang,X.	Harbin Veterinary Research Institute, State Key Laboratory of Veterinary Biotechnology	P.R. China	2014-04-23T00:00:00Z		Avian coronavirus	Gammacoronavirus	Coronaviridae	ssRNA(+)	27642	GenBank	complete			1	China	China		Gallus gallus		2012-10-26		Infectious bronchitis virus strain ck/CH/LHB/121040, complete genome
KJ425496	Infectious bronchitis virus		Chen,L., Zhang,T., Han,Z., Liang,S., Xu,Y., Xu,Q., Chen,Y., Zhao,Y., Shao,Y., Li,H., Wang,K., Kong,X., Liu,S., Zhang,X.	Harbin Veterinary Research Institute, State Key Laboratory of Veterinary Biotechnology	P.R. China	2014-04-23T00:00:00Z		Avian coronavirus	Gammacoronavirus	Coronaviridae	ssRNA(+)	27606	GenBank	complete			1	China	China		Gallus gallus		2013-05-25		Infectious bronchitis virus strain ck/CH/LHB/130573, complete genome
KJ425497	Infectious bronchitis virus		Chen,L., Zhang,T., Han,Z., Liang,S., Xu,Y., Xu,Q., Chen,Y., Zhao,Y., Shao,Y., Li,H., Wang,K., Kong,X., Liu,S., Zhang,X.	Harbin Veterinary Research Institute, State Key Laboratory of Veterinary Biotechnology	P.R. China	2014-04-23T00:00:00Z		Avian coronavirus	Gammacoronavirus	Coronaviridae	ssRNA(+)	27621	GenBank	complete			1	China	China		Gallus gallus		2013-05-24		Infectious bronchitis virus strain ck/CH/LHB/130598, complete genome
KJ425498	Infectious bronchitis virus		Chen,L., Zhang,T., Han,Z., Liang,S., Xu,Y., Xu,Q., Chen,Y., Zhao,Y., Shao,Y., Li,H., Wang,K., Kong,X., Liu,S., Zhang,X.	Harbin Veterinary Research Institute, State Key Laboratory of Veterinary Biotechnology	P.R. China	2014-04-23T00:00:00Z		Avian coronavirus	Gammacoronavirus	Coronaviridae	ssRNA(+)	27642	GenBank	complete			1	China	China		Gallus gallus		2013-06-18		Infectious bronchitis virus strain ck/CH/LHB/130642, complete genome
KJ425499	Infectious bronchitis virus		Chen,L., Zhang,T., Han,Z., Liang,S., Xu,Y., Xu,Q., Chen,Y., Zhao,Y., Shao,Y., Li,H., Wang,K., Kong,X., Liu,S., Zhang,X.	Harbin Veterinary Research Institute, State Key Laboratory of Veterinary Biotechnology	P.R. China	2014-04-23T00:00:00Z		Avian coronavirus	Gammacoronavirus	Coronaviridae	ssRNA(+)	27642	GenBank	complete			1	China	China		Gallus gallus		2013-11-18		Infectious bronchitis virus strain ck/CH/LHB/131118, complete genome
KJ425500	Infectious bronchitis virus		Chen,L., Zhang,T., Han,Z., Liang,S., Xu,Y., Xu,Q., Chen,Y., Zhao,Y., Shao,Y., Li,H., Wang,K., Kong,X., Liu,S., Zhang,X.	Harbin Veterinary Research Institute, State Key Laboratory of Veterinary Biotechnology	P.R. China	2014-04-23T00:00:00Z		Avian coronavirus	Gammacoronavirus	Coronaviridae	ssRNA(+)	27644	GenBank	complete			1	China	China		Gallus gallus		2013-11-21		Infectious bronchitis virus strain ck/CH/LHB/131132, complete genome
KJ425501	Infectious bronchitis virus		Chen,L., Zhang,T., Han,Z., Liang,S., Xu,Y., Xu,Q., Chen,Y., Zhao,Y., Shao,Y., Li,H., Wang,K., Kong,X., Liu,S., Zhang,X.	Harbin Veterinary Research Institute, State Key Laboratory of Veterinary Biotechnology	P.R. China	2014-04-23T00:00:00Z		Avian coronavirus	Gammacoronavirus	Coronaviridae	ssRNA(+)	27642	GenBank	complete			1	China	China		Gallus gallus		2013-11-26		Infectious bronchitis virus strain ck/CH/LHB/131142, complete genome
KJ425502	Infectious bronchitis virus		Chen,L., Zhang,T., Han,Z., Liang,S., Xu,Y., Xu,Q., Chen,Y., Zhao,Y., Shao,Y., Li,H., Wang,K., Kong,X., Liu,S., Zhang,X.	Harbin Veterinary Research Institute, State Key Laboratory of Veterinary Biotechnology	P.R. China	2014-04-23T00:00:00Z		Avian coronavirus	Gammacoronavirus	Coronaviridae	ssRNA(+)	27642	GenBank	complete			1	China	China		Gallus gallus		2013-11-26		Infectious bronchitis virus strain ck/CH/LHB/131143, complete genome
KJ425503	Infectious bronchitis virus		Chen,L., Zhang,T., Han,Z., Liang,S., Xu,Y., Xu,Q., Chen,Y., Zhao,Y., Shao,Y., Li,H., Wang,K., Kong,X., Liu,S., Zhang,X.	Harbin Veterinary Research Institute, State Key Laboratory of Veterinary Biotechnology	P.R. China	2014-04-23T00:00:00Z		Avian coronavirus	Gammacoronavirus	Coronaviridae	ssRNA(+)	27609	GenBank	complete			1	China	China		Gallus gallus		2009-09-08		Infectious bronchitis virus strain ck/CH/LHLJ/090908, complete genome
KJ425504	Infectious bronchitis virus		Chen,L., Zhang,T., Han,Z., Liang,S., Xu,Y., Xu,Q., Chen,Y., Zhao,Y., Shao,Y., Li,H., Wang,K., Kong,X., Liu,S., Zhang,X.	Harbin Veterinary Research Institute, State Key Laboratory of Veterinary Biotechnology	P.R. China	2014-04-23T00:00:00Z		Avian coronavirus	Gammacoronavirus	Coronaviridae	ssRNA(+)	27485	GenBank	complete			1	China	China		Gallus gallus		2009-12-05		Infectious bronchitis virus strain ck/CH/LHLJ/091205, complete genome
KJ425505	Infectious bronchitis virus		Chen,L., Zhang,T., Han,Z., Liang,S., Xu,Y., Xu,Q., Chen,Y., Zhao,Y., Shao,Y., Li,H., Wang,K., Kong,X., Liu,S., Zhang,X.	Harbin Veterinary Research Institute, State Key Laboratory of Veterinary Biotechnology	P.R. China	2014-04-23T00:00:00Z		Avian coronavirus	Gammacoronavirus	Coronaviridae	ssRNA(+)	27642	GenBank	complete			1	China	China		Gallus gallus		2011-03-10		Infectious bronchitis virus strain ck/CH/LHLJ/110310, complete genome
KJ425506	Infectious bronchitis virus		Chen,L., Zhang,T., Han,Z., Liang,S., Xu,Y., Xu,Q., Chen,Y., Zhao,Y., Shao,Y., Li,H., Wang,K., Kong,X., Liu,S., Zhang,X.	Harbin Veterinary Research Institute, State Key Laboratory of Veterinary Biotechnology	P.R. China	2014-04-23T00:00:00Z		Avian coronavirus	Gammacoronavirus	Coronaviridae	ssRNA(+)	27642	GenBank	complete			1	China	China		Gallus gallus		2011-10-22		Infectious bronchitis virus strain ck/CH/LHLJ/111050, complete genome
KJ425507	Infectious bronchitis virus		Chen,L., Zhang,T., Han,Z., Liang,S., Xu,Y., Xu,Q., Chen,Y., Zhao,Y., Shao,Y., Li,H., Wang,K., Kong,X., Liu,S., Zhang,X.	Harbin Veterinary Research Institute, State Key Laboratory of Veterinary Biotechnology	P.R. China	2014-04-23T00:00:00Z		Avian coronavirus	Gammacoronavirus	Coronaviridae	ssRNA(+)	27642	GenBank	complete			1	China	China		Gallus gallus		2013-12-16		Infectious bronchitis virus strain ck/CH/LHLJ/131216, complete genome
KJ425508	Infectious bronchitis virus		Chen,L., Zhang,T., Han,Z., Liang,S., Xu,Y., Xu,Q., Chen,Y., Zhao,Y., Shao,Y., Li,H., Wang,K., Kong,X., Liu,S., Zhang,X.	Harbin Veterinary Research Institute, State Key Laboratory of Veterinary Biotechnology	P.R. China	2014-04-23T00:00:00Z		Avian coronavirus	Gammacoronavirus	Coronaviridae	ssRNA(+)	27641	GenBank	complete			1	China	China		Gallus gallus		2009-09-09		Infectious bronchitis virus strain ck/CH/LHN/090909, complete genome
KJ425509	Infectious bronchitis virus		Chen,L., Zhang,T., Han,Z., Liang,S., Xu,Y., Xu,Q., Chen,Y., Zhao,Y., Shao,Y., Li,H., Wang,K., Kong,X., Liu,S., Zhang,X.	Harbin Veterinary Research Institute, State Key Laboratory of Veterinary Biotechnology	P.R. China	2014-04-23T00:00:00Z		Avian coronavirus	Gammacoronavirus	Coronaviridae	ssRNA(+)	27642	GenBank	complete			1	China	China		Gallus gallus		2012-10-23		Infectious bronchitis virus strain ck/CH/LJL/121059, complete genome
KJ425510	Infectious bronchitis virus		Chen,L., Zhang,T., Han,Z., Liang,S., Xu,Y., Xu,Q., Chen,Y., Zhao,Y., Shao,Y., Li,H., Wang,K., Kong,X., Liu,S., Zhang,X.	Harbin Veterinary Research Institute, State Key Laboratory of Veterinary Biotechnology	P.R. China	2014-04-23T00:00:00Z		Avian coronavirus	Gammacoronavirus	Coronaviridae	ssRNA(+)	27642	GenBank	complete			1	China	China		Gallus gallus		2011-05-05		Infectious bronchitis virus strain ck/CH/LSD/110505, complete genome
KJ425511	Infectious bronchitis virus		Chen,L., Zhang,T., Han,Z., Liang,S., Xu,Y., Xu,Q., Chen,Y., Zhao,Y., Shao,Y., Li,H., Wang,K., Kong,X., Liu,S., Zhang,X.	Harbin Veterinary Research Institute, State Key Laboratory of Veterinary Biotechnology	P.R. China	2014-04-23T00:00:00Z		Avian coronavirus	Gammacoronavirus	Coronaviridae	ssRNA(+)	27642	GenBank	complete			1	China	China		Gallus gallus		2011-05-29		Infectious bronchitis virus strain ck/CH/LSD/110529, complete genome
KJ425512	Infectious bronchitis virus		Chen,L., Zhang,T., Han,Z., Liang,S., Xu,Y., Xu,Q., Chen,Y., Zhao,Y., Shao,Y., Li,H., Wang,K., Kong,X., Liu,S., Zhang,X.	Harbin Veterinary Research Institute, State Key Laboratory of Veterinary Biotechnology	P.R. China	2014-04-23T00:00:00Z		Avian coronavirus	Gammacoronavirus	Coronaviridae	ssRNA(+)	27642	GenBank	complete			1	China	China		Gallus gallus		2011-07-26		Infectious bronchitis virus strain ck/CH/LSD/110726, complete genome
KJ435283	Infectious bronchitis virus		Chen,L., Zhang,T., Han,Z., Liang,S., Xu,Y., Xu,Q., Chen,Y., Zhao,Y., Shao,Y., Li,H., Wang,K., Kong,X., Liu,S., Zhang,X.	Harbin Veterinary Research Institute, State Key Laboratory of Veterinary Biotechnology	P.R. China	2014-04-23T00:00:00Z		Avian coronavirus	Gammacoronavirus	Coronaviridae	ssRNA(+)	27666	GenBank	complete			1	China	China		Gallus gallus		2011-12-19		Infectious bronchitis virus strain ck/CH/LSD/111219, complete genome
KJ435284	Infectious bronchitis virus		Chen,L., Zhang,T., Han,Z., Liang,S., Xu,Y., Xu,Q., Chen,Y., Zhao,Y., Shao,Y., Li,H., Wang,K., Kong,X., Liu,S., Zhang,X.	Harbin Veterinary Research Institute, State Key Laboratory of Veterinary Biotechnology	P.R. China	2014-04-23T00:00:00Z		Avian coronavirus	Gammacoronavirus	Coronaviridae	ssRNA(+)	27616	GenBank	complete			1	China	China		Gallus gallus		2011-12-23		Infectious bronchitis virus strain ck/CH/LSD/111241, complete genome
KJ435285	Infectious bronchitis virus		Chen,L., Zhang,T., Han,Z., Liang,S., Xu,Y., Xu,Q., Chen,Y., Zhao,Y., Shao,Y., Li,H., Wang,K., Kong,X., Liu,S., Zhang,X.	Harbin Veterinary Research Institute, State Key Laboratory of Veterinary Biotechnology	P.R. China	2014-04-23T00:00:00Z		Avian coronavirus	Gammacoronavirus	Coronaviridae	ssRNA(+)	27643	GenBank	complete			1	China	China		Gallus gallus		2012-12-28		Infectious bronchitis virus strain ck/CH/LSD/121228, complete genome
KJ435286	Infectious bronchitis virus		Chen,L., Zhang,T., Han,Z., Liang,S., Xu,Y., Xu,Q., Chen,Y., Zhao,Y., Shao,Y., Li,H., Wang,K., Kong,X., Liu,S., Zhang,X.	Harbin Veterinary Research Institute, State Key Laboratory of Veterinary Biotechnology	P.R. China	2014-04-23T00:00:00Z		Avian coronavirus	Gammacoronavirus	Coronaviridae	ssRNA(+)	27485	GenBank	complete			1	China	China		Gallus gallus		2011-12-27		Infectious bronchitis virus strain ck/CH/LSD/1112150, complete genome
KP036502	Infectious bronchitis virus		Zhang,T., Han,Z., Xu,Q., Wang,Q., Gao,M., Wu,W., Shao,Y., Li,H., Kong,X., Liu,S.	Harbin Veterinary Research Institute, State Key Laboratory of Veterinary Biotechnology	P.R. China	2015-03-01T00:00:00Z		Avian coronavirus	Gammacoronavirus	Coronaviridae	ssRNA(+)	27611	GenBank	complete			1	China	China		Gallus gallus		2014		Infectious bronchitis virus strain ck/CH/LHLJ/140906, complete genome
KP036503	Infectious bronchitis virus		Xu,Q., Zhang,T., Han,Z., Gao,M., Wang,Q., Kong,X., Liu,S.	Harbin Veterinary Research Institute, State Key Laboratory of Veterinary Biotechnology	P.R. China	2015-03-01T00:00:00Z		Avian coronavirus	Gammacoronavirus	Coronaviridae	ssRNA(+)	27613	GenBank	complete				China	China		Gallus gallus		2012		Infectious bronchitis virus strain ck/CH/LHB/121010, complete genome
KP036504	Infectious bronchitis virus		Xu,Q., Zhang,T., Han,Z., Gao,M., Wang,Q., Kong,X., Liu,S.	Harbin Veterinary Research Institute, State Key Laboratory of Veterinary Biotechnology	P.R. China	2015-03-01T00:00:00Z		Avian coronavirus	Gammacoronavirus	Coronaviridae	ssRNA(+)	27617	GenBank	complete				China	China		Gallus gallus		2013		Infectious bronchitis virus strain ck/CH/LHB/130630, complete genome
KP036505	Infectious bronchitis virus		Xu,Q., Zhang,T., Han,Z., Gao,M., Wang,Q., Kong,X., Liu,S.	Harbin Veterinary Research Institute, State Key Laboratory of Veterinary Biotechnology	P.R. China	2015-03-01T00:00:00Z		Avian coronavirus	Gammacoronavirus	Coronaviridae	ssRNA(+)	27676	GenBank	complete				China	China		Gallus gallus		2013		Infectious bronchitis virus strain ck/CH/LJL/130925, complete genome
KP118880	Infectious bronchitis virus		Xu,Q., Zhang,T., Han,Z., Gao,M., Wang,Q., Kong,X., Liu,S.	Harbin Veterinary Research Institute, State Key Laboratory of Veterinary Biotechnology	P.R. China	2015-03-16T00:00:00Z		Avian coronavirus	Gammacoronavirus	Coronaviridae	ssRNA(+)	27618	GenBank	complete				China	China		Gallus gallus		2013		Infectious bronchitis virus strain ck/CH/LHB/130927, complete genome
KP118881	Infectious bronchitis virus		Xu,Q., Zhang,T., Han,Z., Gao,M., Wang,Q., Kong,X., Liu,S.	Harbin Veterinary Research Institute, State Key Laboratory of Veterinary Biotechnology	P.R. China	2015-03-16T00:00:00Z		Avian coronavirus	Gammacoronavirus	Coronaviridae	ssRNA(+)	27618	GenBank	complete				China	China		Gallus gallus		2014		Infectious bronchitis virus strain ck/CH/LBJ/140413, complete genome
KP118882	Infectious bronchitis virus		Xu,Q., Zhang,T., Han,Z., Gao,M., Wang,Q., Kong,X., Liu,S.	Harbin Veterinary Research Institute, State Key Laboratory of Veterinary Biotechnology	P.R. China	2015-03-16T00:00:00Z		Avian coronavirus	Gammacoronavirus	Coronaviridae	ssRNA(+)	27618	GenBank	complete				China	China		Gallus gallus		2014		Infectious bronchitis virus strain ck/CH/LBJ/140402, complete genome
KP118883	Infectious bronchitis virus		Xu,Q., Zhang,T., Han,Z., Gao,M., Wang,Q., Kong,X., Liu,S.	Harbin Veterinary Research Institute, State Key Laboratory of Veterinary Biotechnology	P.R. China	2015-03-16T00:00:00Z		Avian coronavirus	Gammacoronavirus	Coronaviridae	ssRNA(+)	27615	GenBank	complete				China	China		Gallus gallus		2012		Infectious bronchitis virus strain ck/CH/LHB/121041, complete genome
KP118884	Infectious bronchitis virus		Xu,Q., Zhang,T., Han,Z., Gao,M., Wang,Q., Kong,X., Liu,S.	Harbin Veterinary Research Institute, State Key Laboratory of Veterinary Biotechnology	P.R. China	2015-03-16T00:00:00Z		Avian coronavirus	Gammacoronavirus	Coronaviridae	ssRNA(+)	27617	GenBank	complete				China	China		Gallus gallus		2011		Infectious bronchitis virus strain ck/CH/LSD/110851, complete genome
KP118885	Infectious bronchitis virus		Xu,Q., Zhang,T., Han,Z., Gao,M., Wang,Q., Kong,X., Liu,S.	Harbin Veterinary Research Institute, State Key Laboratory of Veterinary Biotechnology	P.R. China	2015-03-16T00:00:00Z		Avian coronavirus	Gammacoronavirus	Coronaviridae	ssRNA(+)	27618	GenBank	complete				China	China		Gallus gallus		2011		Infectious bronchitis virus strain ck/CH/LSD/110857, complete genome
KP118887	Infectious bronchitis virus		Xu,Q., Zhang,T., Han,Z., Gao,M., Wang,Q., Kong,X., Liu,S.	Harbin Veterinary Research Institute, State Key Laboratory of Veterinary Biotechnology	P.R. China	2015-03-16T00:00:00Z		Avian coronavirus	Gammacoronavirus	Coronaviridae	ssRNA(+)	27621	GenBank	complete				China	China		Gallus gallus		2014		Infectious bronchitis virus strain ck/CH/LHB/140532, complete genome
KP118888	Infectious bronchitis virus		Xu,Q., Zhang,T., Han,Z., Gao,M., Wang,Q., Kong,X., Liu,S.	Harbin Veterinary Research Institute, State Key Laboratory of Veterinary Biotechnology	P.R. China	2015-03-16T00:00:00Z		Avian coronavirus	Gammacoronavirus	Coronaviridae	ssRNA(+)	27617	GenBank	complete				China	China		Gallus gallus		2013		Infectious bronchitis virus strain ck/CH/LLN/130102, complete genome
KP118889	Infectious bronchitis virus		Xu,Q., Zhang,T., Han,Z., Gao,M., Wang,Q., Kong,X., Liu,S.	Harbin Veterinary Research Institute, State Key Laboratory of Veterinary Biotechnology	P.R. China	2015-03-16T00:00:00Z		Avian coronavirus	Gammacoronavirus	Coronaviridae	ssRNA(+)	27682	GenBank	complete				China	China		Gallus gallus		2013		Infectious bronchitis virus strain ck/CH/LHB/130575, complete genome
KP118890	Infectious bronchitis virus		Xu,Q., Zhang,T., Han,Z., Gao,M., Wang,Q., Kong,X., Liu,S.	Harbin Veterinary Research Institute, State Key Laboratory of Veterinary Biotechnology	P.R. China	2015-03-16T00:00:00Z		Avian coronavirus	Gammacoronavirus	Coronaviridae	ssRNA(+)	27682	GenBank	complete				China	China		Gallus gallus		2013		Infectious bronchitis virus strain ck/CH/LHB/130578, complete genome
KP118891	Infectious bronchitis virus		Xu,Q., Zhang,T., Han,Z., Gao,M., Wang,Q., Kong,X., Liu,S.	Harbin Veterinary Research Institute, State Key Laboratory of Veterinary Biotechnology	P.R. China	2015-03-16T00:00:00Z		Avian coronavirus	Gammacoronavirus	Coronaviridae	ssRNA(+)	27618	GenBank	complete				China	China		Gallus gallus		2011		Infectious bronchitis virus strain ck/CH/LHLJ/111246, complete genome
KP118892	Infectious bronchitis virus		Xu,Q., Zhang,T., Han,Z., Gao,M., Wang,Q., Kong,X., Liu,S.	Harbin Veterinary Research Institute, State Key Laboratory of Veterinary Biotechnology	P.R. China	2015-03-16T00:00:00Z		Avian coronavirus	Gammacoronavirus	Coronaviridae	ssRNA(+)	27594	GenBank	complete				China	China		Gallus gallus		2013		Infectious bronchitis virus strain ck/CH/LLN/130101, complete genome
KP118893	Infectious bronchitis virus		Xu,Q., Zhang,T., Han,Z., Gao,M., Wang,Q., Kong,X., Liu,S.	Harbin Veterinary Research Institute, State Key Laboratory of Veterinary Biotechnology	P.R. China	2015-03-16T00:00:00Z		Avian coronavirus	Gammacoronavirus	Coronaviridae	ssRNA(+)	27618	GenBank	complete				China	China		Gallus gallus		2011		Infectious bronchitis virus strain ck/CH/LSD/110410, complete genome
KP118894	Infectious bronchitis virus		Xu,Q., Zhang,T., Han,Z., Gao,M., Wang,Q., Kong,X., Liu,S.	Harbin Veterinary Research Institute, State Key Laboratory of Veterinary Biotechnology	P.R. China	2015-03-10T00:00:00Z		Avian coronavirus	Gammacoronavirus	Coronaviridae	ssRNA(+)	27685	GenBank	complete				China	China		Gallus gallus		2009		Infectious bronchitis virus strain ck/CH/LGD/090907, complete genome
KP343691	Infectious bronchitis virus		Xu,Q., Zhang,T., Han,Z., Gao,M., Wang,Q., Shao,Y., Li,H., Kong,X., Liu,S.	Harbin Veterinary Research Institute, State Key Laboratory of Veterinary Biotechnology	P.R. China	2015-06-07T00:00:00Z		Avian coronavirus	Gammacoronavirus	Coronaviridae	ssRNA(+)	27615	GenBank	complete				China	China		Gallus gallus		2013		Infectious bronchitis virus strain ck/CH/LGX/130530, complete genome
KP662631	Infectious bronchitis virus		Abolnik,C.	University of Pretoria, Faculty of Veterinary Science, Poultry Section, Department of Production Animal Studies	South Africa	2015-04-18T00:00:00Z	ck/ZA/3665/11	Avian coronavirus	Gammacoronavirus	Coronaviridae	ssRNA(+)	27388	GenBank	complete	QX-like		1	South Africa	South Africa		Gallus gallus	allantoic fluid	2011-06-01		Infectious bronchitis virus isolate ck/ZA/3665/11, complete genome
KR608272	Infectious bronchitis virus		Han,Z., Zhang,T., Xu,Q., Gao,M., Chen,Y., Wang,Q., Zhao,Y., Shao,Y., Li,H., Kong,X., Liu,S.	Harbin Veterinary Research Institute, State Key Laboratory of Veterinary Biotechnology	P.R. China	2016-02-16T00:00:00Z	LDT3-A	Avian coronavirus	Gammacoronavirus	Coronaviridae	ssRNA(+)	27681	GenBank	complete			1	China	China		Gallus gallus				Infectious bronchitis virus isolate LDT3-A, complete genome
KT736031	Infectious bronchitis virus		Gao,M., Zhao,W., Wang,Q., Chen,Y., Han,Z., Liu,S.	Harbin Veterinary Research Institute, State Key Laboratory of Veterinary Biotechnology	P.R. China	2016-02-27T00:00:00Z	ck/CH/LDL/150434-I	Avian coronavirus	Gammacoronavirus	Coronaviridae	ssRNA(+)	27641	GenBank	complete				China	China		Gallus gallus		2015/4		Infectious bronchitis virus isolate ck/CH/LDL/150434-I, complete genome
KT736032	Infectious bronchitis virus		Gao,M., Zhao,W., Wang,Q., Chen,Y., Han,Z., Liu,S.	Harbin Veterinary Research Institute, State Key Laboratory of Veterinary Biotechnology	P.R. China	2016-02-27T00:00:00Z	ckCHLDL150434-II	Avian coronavirus	Gammacoronavirus	Coronaviridae	ssRNA(+)	27615	GenBank	complete				China	China		Gallus gallus		2015/4		Infectious bronchitis virus isolate ckCHLDL150434-II, complete genome
KT852992	Infectious bronchitis virus		Han,Z., Zhang,T., Xu,Q., Gao,M., Chen,Y., Wang,Q., Zhao,Y., Shao,Y., Li,H., Kong,X., Liu,S., Zhao,W.	Harbin Veterinary Research Institute, State Key Laboratory of Veterinary Biotechnology	P.R. China	2016-02-10T00:00:00Z	tl/CH/LDT3/03	Avian coronavirus	Gammacoronavirus	Coronaviridae	ssRNA(+)	27699	GenBank	complete			1	China	China		Gallus gallus		2015		Infectious bronchitis virus isolate tl/CH/LDT3/03, complete genome
KU317090	Infectious bronchitis virus		Wu,X., Yang,X., Xu,P., Zhou,L., Zhang,Z., Wang,H., Wang,H.N., Xu,P.W.	Sichuan University, School of Life Science	China	2016-06-11T00:00:00Z		Avian coronavirus	Gammacoronavirus	Coronaviridae	ssRNA(+)	27669	GenBank	complete			1	China	China		Gallus gallus		2011		Infectious bronchitis virus strain SAIBK2, complete genome
KU356856	Infectious bronchitis virus		Chen,J.H., Xia,J., Yao,K.C., He,X., Huang,Y.	Sichuan Agricultural University, Department of Veterinary Medicine	China	2016-06-07T00:00:00Z		Avian coronavirus	Gammacoronavirus	Coronaviridae	ssRNA(+)	27647	GenBank	complete				China	China		Gallus gallus		2014/9		Infectious bronchitis virus strain ck/CH/SCYB/140913, complete genome
KU900738	Infectious bronchitis virus		Hong,S.M., Kwon,H.J., Choi,K.S., Kim,J.H., Hong,S.-M., Kwon,H.-J., Kim,J.-H.	Laboratory of Avian Diseases, Laboratory of Poultry Clinical Science, Research Institute for Veterinary Science, College of Veterinary Medicine, Seoul National University	South Korea	2017-05-24T00:00:00Z		Avian coronavirus	Gammacoronavirus	Coronaviridae	ssRNA(+)	27679	GenBank	complete			1	South Korea	South Korea		Gallus gallus		2008		Infectious bronchitis virus strain SNU-8065, complete genome
KU900739	Infectious bronchitis virus		Hong,S.M., Kwon,H.J., Choi,K.S., Kim,J.H., Hong,S.-M., Kwon,H.-J., Kim,J.-H.	Laboratory of Avian Diseases, Laboratory of Poultry Clinical Science, Research Institute for Veterinary Science, College of Veterinary Medicine, Seoul National University	South Korea	2017-05-24T00:00:00Z		Avian coronavirus	Gammacoronavirus	Coronaviridae	ssRNA(+)	27684	GenBank	complete			1	South Korea	South Korea		Gallus gallus		2003		Infectious bronchitis virus strain QIA-03342, complete genome
KU900740	Infectious bronchitis virus		Hong,S.M., Kwon,H.J., Choi,K.S., Kim,J.H., Hong,S.-M., Kwon,H.-J., Kim,J.-H.	Laboratory of Avian Diseases, Laboratory of Poultry Clinical Science, Research Institute for Veterinary Science, College of Veterinary Medicine, Seoul National University	South Korea	2017-05-24T00:00:00Z		Avian coronavirus	Gammacoronavirus	Coronaviridae	ssRNA(+)	27682	GenBank	complete			1	South Korea	South Korea		Gallus gallus		2005		Infectious bronchitis virus strain QIA-KR/D79/05, complete genome
KU900741	Infectious bronchitis virus		Hong,S.M., Kwon,H.J., Choi,K.S., Kim,J.H., Hong,S.-M., Kwon,H.-J., Kim,J.-H.	Laboratory of Avian Diseases, Laboratory of Poultry Clinical Science, Research Institute for Veterinary Science, College of Veterinary Medicine, Seoul National University	South Korea	2017-05-24T00:00:00Z		Avian coronavirus	Gammacoronavirus	Coronaviridae	ssRNA(+)	27684	GenBank	complete			1	South Korea	South Korea		Gallus gallus		2009		Infectious bronchitis virus strain SNU-9106, complete genome
KU900742	Infectious bronchitis virus		Hong,S.M., Kwon,H.J., Choi,K.S., Kim,J.H., Hong,S.-M., Kwon,H.-J., Kim,J.-H.	Laboratory of Avian Diseases, Laboratory of Poultry Clinical Science, Research Institute for Veterinary Science, College of Veterinary Medicine, Seoul National University	South Korea	2017-05-24T00:00:00Z		Avian coronavirus	Gammacoronavirus	Coronaviridae	ssRNA(+)	27679	GenBank	complete			1	South Korea	South Korea		Gallus gallus		2011		Infectious bronchitis virus strain SNU-11045, complete genome
KU900743	Infectious bronchitis virus		Hong,S.M., Kwon,H.J., Choi,K.S., Kim,J.H., Hong,S.-M., Kwon,H.-J., Kim,J.-H.	Laboratory of Avian Diseases, Laboratory of Poultry Clinical Science, Research Institute for Veterinary Science, College of Veterinary Medicine, Seoul National University	South Korea	2017-05-24T00:00:00Z		Avian coronavirus	Gammacoronavirus	Coronaviridae	ssRNA(+)	27683	GenBank	complete			1	South Korea	South Korea		Gallus gallus		2010		Infectious bronchitis virus strain SNU-10043, complete genome
KU900744	Infectious bronchitis virus		Hong,S.M., Kwon,H.J., Choi,K.S., Kim,J.H., Hong,S.-M., Kwon,H.-J., Kim,J.-H.	Laboratory of Avian Diseases, Laboratory of Poultry Clinical Science, Research Institute for Veterinary Science, College of Veterinary Medicine, Seoul National University	South Korea	2017-05-24T00:00:00Z		Avian coronavirus	Gammacoronavirus	Coronaviridae	ssRNA(+)	27675	GenBank	complete			1	South Korea	South Korea		Gallus gallus		2006		Infectious bronchitis virus strain QIA-Q43, complete genome
KX266757	Infectious bronchitis virus		Lin,S.Y., Li,Y.T., Chen,Y.T., Chen,T.C., Chen,H.W.	National Taiwan University, Department of Veterinary Medicine	Taiwan	2016-12-31T00:00:00Z	3575-08-01	Avian coronavirus	Gammacoronavirus	Coronaviridae	ssRNA(+)	27231	GenBank	complete				Taiwan	Taiwan		Gallus gallus		2008		Infectious bronchitis virus isolate 3575/08, complete genome
KY805845	Infectious bronchitis virus		Abozeid,H.H., Paldurai,A., Khattar,S.K., Afifi,M.A., El-Kady,M.F., El-Deeb,A.H., Samal,S.K.	Virginia-Maryland Regional College of Veterinary Medicine, University of Maryland, Veterinary Medicine	USA	2017-05-24T00:00:00Z	IBV/Ck/EG/CU/1/2014	Avian coronavirus	Gammacoronavirus	Coronaviridae	ssRNA(+)	27631	GenBank	complete			1	Egypt	Egypt		Gallus gallus		2014		Infectious bronchitis virus isolate IBV/Ck/EG/CU/1/2014, complete genome
KY805846	Infectious bronchitis virus		Abozeid,H.H., Paldurai,A., Khattar,S.K., Afifi,M.A., El-Kady,M.F., El-Deeb,A.H., Samal,S.K.	Virginia-Maryland Regional College of Veterinary Medicine, University of Maryland, Veterinary Medicine	USA	2017-05-24T00:00:00Z	IBV/Ck/EG/CU/4/2014	Avian coronavirus	Gammacoronavirus	Coronaviridae	ssRNA(+)	27663	GenBank	complete			1	Egypt	Egypt		Gallus gallus		2014		Infectious bronchitis virus isolate IBV/Ck/EG/CU/4/2014, complete genome
LC634083	Infectious bronchitis virus		Mase,M., Iseki,H.	NARO, National Institute of Animal Health; Kannnondai 3-1-5, Tsukuba, Ibaraki 305-0856	Japan	2021-06-30T00:00:00Z	JP/KH/64	Avian coronavirus	Gammacoronavirus	Coronaviridae	ssRNA(+)	27672	GenBank	complete							Gallus gallus				Infectious bronchitis virus JP/KH/64 RNA, complete genome
MF924724	Infectious bronchitis virus		Hong,S.-M., Kim,J.-H., Kwon,H.-J.	Laboratory of Avian Diseases, Laboratory of Poultry Clinical Science, Research Institute for Veterinary Science, College of Veterinary Medicine, Seoul National University	South Korea	2018-10-14T00:00:00Z	BP-CaKII	Avian coronavirus	Gammacoronavirus	Coronaviridae	ssRNA(+)	27623	GenBank	complete				South Korea	South Korea		Gallus gallus		2008-12-11		Infectious bronchitis virus isolate BP-CaKII, complete genome
MF924725	Infectious bronchitis virus		Hong,S.-M., Kim,J.-H., Kwon,H.-J.	Laboratory of Avian Diseases, Laboratory of Poultry Clinical Science, Research Institute for Veterinary Science, College of Veterinary Medicine, Seoul National University	South Korea	2018-10-14T00:00:00Z	K2	Avian coronavirus	Gammacoronavirus	Coronaviridae	ssRNA(+)	27626	GenBank	complete				South Korea	South Korea		Gallus gallus				Infectious bronchitis virus isolate K2, complete genome
MG233398	Infectious bronchitis virus		Mousavi,F.S., Ghalyanchilangeroudi,A., Hosseini,H., Nayeri Fasaei,B., Ghafouri,S.A., Abdollahi,H., Fallah-Mehrabadi,M.H., Sadri,N., Mousavi,F., Hashemzadeh,M., Karimi,V., Zabihi,T.	Faculty of Veterinary Medicine, Uinversity of Tehran, Department of Microbiology and Immunology	I.R.Iran	2018-09-09T00:00:00Z	IS-1494	Avian coronavirus	Gammacoronavirus	Coronaviridae	ssRNA(+)	27674	GenBank	complete			1	Iran	Iran		Gallus gallus		2015		Infectious bronchitis virus isolate IS-1494, complete genome
MH539771	Infectious bronchitis virus		Amarasinghe,A., De Silva Senapathi,U., Abdul-Cader,M.S., Popowich,S., Marshall,F., Cork,S.C., van der Meer,F., Gomis,S., Abdul-Careem,M.F., Senapathi,U.D.S., Papowich,S., Marshell,F., Meer,F.F.	University of Calgary, Ecosystem and Public Health	Canada	2018-12-24T00:00:00Z	IBV_SES_15AB-01	Avian coronavirus	Gammacoronavirus	Coronaviridae	ssRNA(+)	27474	GenBank	complete	Massachusetts		1	Canada	Canada		Gallus gallus		2016		Infectious bronchitis virus isolate IBV_SES_15AB-01, complete genome
MH539772	Infectious bronchitis virus		Amarasinghe,A., De Silva Senapathi,U., Abdul-Cader,M.S., Popowich,S., Marshall,F., Cork,S.C., van der Meer,F., Gomis,S., Abdul-Careem,M.F., Senapathi,U.D.S., Papowich,S., Marshell,F., Meer,F.F.	University of Calgary, Ecosystem and Public Health	Canada	2018-12-24T00:00:00Z	IBV_SES_15SK-02	Avian coronavirus	Gammacoronavirus	Coronaviridae	ssRNA(+)	27474	GenBank	complete	Massachusetts		1	Canada	Canada		Gallus gallus		2016		Infectious bronchitis virus isolate IBV_SES_15SK-02, complete genome
MK581200	Infectious bronchitis virus		Domanska-Blicharz,K., Lisowska,A., Sajewicz-Krukowska,J., Opolska,J., Smietanka,K., Bomba,A., Pruss,L.	National Veterinary Research Institute, Department of Poultry Diseases	Poland	2019-07-31T00:00:00Z		Avian coronavirus	Gammacoronavirus	Coronaviridae	ssRNA(+)	27324	GenBank	complete				Poland	Poland		Gallus gallus		1989-06-08		Infectious bronchitis virus strain gammaCoV/Ck/Poland/78/1989, complete genome
MK581201	Infectious bronchitis virus		Domanska-Blicharz,K., Lisowska,A., Sajewicz-Krukowska,J., Opolska,J., Smietanka,K., Bomba,A., Pruss,L.	National Veterinary Research Institute, Department of Poultry Diseases	Poland	2019-07-31T00:00:00Z		Avian coronavirus	Gammacoronavirus	Coronaviridae	ssRNA(+)	27640	GenBank	complete				Poland	Poland		Gallus gallus		1989-06-08		Infectious bronchitis virus strain gammaCoV/Ck/Poland/79/1989, complete genome
MK581202	Infectious bronchitis virus		Domanska-Blicharz,K., Lisowska,A., Sajewicz-Krukowska,J., Opolska,J., Smietanka,K., Bomba,A., Pruss,L.	National Veterinary Research Institute, Department of Poultry Diseases	Poland	2019-07-31T00:00:00Z		Avian coronavirus	Gammacoronavirus	Coronaviridae	ssRNA(+)	27875	GenBank	complete				Poland	Poland		Gallus gallus		1989-06-08		Infectious bronchitis virus strain gammaCoV/Ck/Poland/80/1989, complete genome
MK581203	Infectious bronchitis virus		Domanska-Blicharz,K., Lisowska,A., Sajewicz-Krukowska,J., Opolska,J., Smietanka,K., Bomba,A., Pruss,L.	National Veterinary Research Institute, Department of Poultry Diseases	Poland	2019-07-31T00:00:00Z		Avian coronavirus	Gammacoronavirus	Coronaviridae	ssRNA(+)	27644	GenBank	complete				Poland	Poland		Gallus gallus		1997/7		Infectious bronchitis virus strain gammaCoV/Ck/Poland/162/1997, complete genome
MK581204	Infectious bronchitis virus		Domanska-Blicharz,K., Lisowska,A., Sajewicz-Krukowska,J., Opolska,J., Smietanka,K., Bomba,A., Pruss,L.	National Veterinary Research Institute, Department of Poultry Diseases	Poland	2019-07-31T00:00:00Z		Avian coronavirus	Gammacoronavirus	Coronaviridae	ssRNA(+)	27651	GenBank	complete				Poland	Poland		Gallus gallus		1997/9		Infectious bronchitis virus strain gammaCoV/Ck/Poland/255/1997, complete genome
MK581205	Infectious bronchitis virus		Domanska-Blicharz,K., Lisowska,A., Sajewicz-Krukowska,J., Opolska,J., Smietanka,K., Bomba,A., Pruss,L.	National Veterinary Research Institute, Department of Poultry Diseases	Poland	2019-07-31T00:00:00Z		Avian coronavirus	Gammacoronavirus	Coronaviridae	ssRNA(+)	27844	GenBank	complete				Poland	Poland		Gallus gallus		2004-09-23		Infectious bronchitis virus strain gammaCoV/Ck/Poland/548/2004, complete genome
MK581206	Infectious bronchitis virus		Domanska-Blicharz,K., Lisowska,A., Sajewicz-Krukowska,J., Opolska,J., Smietanka,K., Bomba,A., Pruss,L.	National Veterinary Research Institute, Department of Poultry Diseases	Poland	2019-07-31T00:00:00Z		Avian coronavirus	Gammacoronavirus	Coronaviridae	ssRNA(+)	27433	GenBank	complete				Poland	Poland		Gallus gallus		2012-12-14		Infectious bronchitis virus strain gammaCoV/Ck/Poland/195/2012, complete genome
MK581207	Infectious bronchitis virus		Domanska-Blicharz,K., Lisowska,A., Sajewicz-Krukowska,J., Opolska,J., Smietanka,K., Bomba,A., Pruss,L.	National Veterinary Research Institute, Department of Poultry Diseases	Poland	2019-07-31T00:00:00Z		Avian coronavirus	Gammacoronavirus	Coronaviridae	ssRNA(+)	27791	GenBank	complete				Poland	Poland		Gallus gallus		2016-04-07		Infectious bronchitis virus strain gammaCoV/Ck/Poland/G103/2016, complete genome
MK581208	Infectious bronchitis virus		Domanska-Blicharz,K., Lisowska,A., Sajewicz-Krukowska,J., Opolska,J., Smietanka,K., Bomba,A., Pruss,L.	National Veterinary Research Institute, Department of Poultry Diseases	Poland	2019-07-31T00:00:00Z		Avian coronavirus	Gammacoronavirus	Coronaviridae	ssRNA(+)	27613	GenBank	complete				Poland	Poland		Gallus gallus		2017-07-07		Infectious bronchitis virus strain gammaCoV/Ck/Poland/G225/2017, complete genome
MK728875	Infectious bronchitis virus		Oade,M., Keep,S., Freimanis,G.L., Orton,R., Britton,P., Hammond,J.A., Bickerton,E.	The Pirbright Institute	UK	2019-04-28T00:00:00Z		Avian coronavirus	Gammacoronavirus	Coronaviridae	ssRNA(+)	27455	GenBank	complete	Massachusetts			United Kingdom	United Kingdom		Gallus gallus		2012/2		Infectious bronchitis virus strain M41-CK, complete genome
MK878536	Infectious bronchitis virus		Goraichuk,I.V., Kulkarni,A.B., Williams-Coplin,D., Suarez,D.L., Afonso,C.L.	USDA-ARS, Southeast Poultry Research Laboratory	USA	2019-06-09T00:00:00Z	GA9977/2019	Avian coronavirus	Gammacoronavirus	Coronaviridae	ssRNA(+)	27672	GenBank	complete			1	USA	USA		Gallus gallus		2019-01-10		Infectious bronchitis virus isolate GA9977/2019, complete genome
MK953937	Infectious bronchitis virus		Montassier,M.F.S., Montassier,H.J., Richtzenhain,L.J., Araujo,J.P.	Sao Paulo State University - UNESP, Microbiology and Immunology	Brazil	2020-06-30T00:00:00Z		Avian coronavirus	Gammacoronavirus	Coronaviridae	ssRNA(+)	27537	GenBank	complete				Brazil	Brazil		Gallus gallus	cloaca	2014		Infectious bronchitis virus strain Brazil/SP55, complete genome
MK957244	Infectious bronchitis virus		Montassier,M.F.S., Montassier,H.J., Richtzenhain,L.J., Araujo,J.P. Jr.	Sao Paulo State University - UNESP, Microbiology and immunology	Brazil	2020-06-30T00:00:00Z		Avian coronavirus	Gammacoronavirus	Coronaviridae	ssRNA(+)	27670	GenBank	complete				Brazil	Brazil		Gallus gallus		2000		Infectious bronchitis virus strain PR05, complete genome
MK957245	Infectious bronchitis virus		Montassier,M.F.S., Montassier,H.J., Richtzenhain,L.J., Araujo,J.P. Jr.	Sao Paulo State University - UNESP, Microbiology and immunology	Brazil	2020-06-30T00:00:00Z		Avian coronavirus	Gammacoronavirus	Coronaviridae	ssRNA(+)	27637	GenBank	complete				Brazil	Brazil		Gallus gallus		1988		Infectious bronchitis virus strain PR01, complete genome
MN128086	Infectious bronchitis virus		Tsai,C.T., Wu,H.Y., Wang,C.H., Tsai,C.-T., Wang,C.-H.	National Taiwan University, School of Veterinary Medicine	Taiwan	2020-04-12T00:00:00Z		Avian coronavirus	Gammacoronavirus	Coronaviridae	ssRNA(+)	27680	GenBank	complete			1	Taiwan	Taiwan		Gallus gallus		1995		Infectious bronchitis virus strain TW2296/95vac, complete genome
MN128087	Infectious bronchitis virus		Tsai,C.T., Wu,H.Y., Wang,C.H., Tsai,C.-T., Wang,C.-H.	National Taiwan University, School of Veterinary Medicine	Taiwan	2020-04-12T00:00:00Z		Avian coronavirus	Gammacoronavirus	Coronaviridae	ssRNA(+)	27755	GenBank	complete			1	Taiwan	Taiwan		Gallus gallus		1998		Infectious bronchitis virus strain TW2575/98vac, complete genome
MN128088	Infectious bronchitis virus		Tsai,C.T., Wu,H.Y., Wang,C.H., Tsai,C.-T., Wang,C.-H.	National Taiwan University, School of Veterinary Medicine	Taiwan	2020-04-12T00:00:00Z		Avian coronavirus	Gammacoronavirus	Coronaviridae	ssRNA(+)	27733	GenBank	complete			1	Taiwan	Taiwan		Gallus gallus		1995		Infectious bronchitis virus strain TW2296/95w, complete genome
MN512434	Infectious bronchitis virus		Hassan,M.S.H., Ojkic,D., Coffin,C.S., Cork,S.C., van der Meer,F., Abdul-Careem,M.F.	University of Calgary, Ecosytem and Public Health	Canada	2019-11-25T00:00:00Z	IBV/Ck/Can/17-035614	Avian coronavirus	Gammacoronavirus	Coronaviridae	ssRNA(+)	27710	GenBank	complete				Canada	Canada		Gallus gallus		2017		Infectious bronchitis virus isolate IBV/Ck/Can/17-035614, complete genome
MN512435	Infectious bronchitis virus		Hassan,M.S.H., Ojkic,D., Coffin,C.S., Cork,S.C., van der Meer,F., Abdul-Careem,M.F.	University of Calgary, Ecosytem and Public Health	Canada	2019-11-25T00:00:00Z	IBV/Ck/Can/17-036989	Avian coronavirus	Gammacoronavirus	Coronaviridae	ssRNA(+)	27708	GenBank	complete				Canada	Canada		Gallus gallus		2017		Infectious bronchitis virus isolate IBV/Ck/Can/17-036989, complete genome
MN512436	Infectious bronchitis virus		Hassan,M.S.H., Ojkic,D., Coffin,C.S., Cork,S.C., van der Meer,F., Abdul-Careem,M.F.	University of Calgary, Ecosytem and Public Health	Canada	2019-11-25T00:00:00Z	IBV/Ck/Can/18-048192T	Avian coronavirus	Gammacoronavirus	Coronaviridae	ssRNA(+)	27638	GenBank	complete				Canada	Canada		Gallus gallus		2017		Infectious bronchitis virus isolate IBV/Ck/Can/18-048192T, complete genome
MN512437	Infectious bronchitis virus		Hassan,M.S.H., Ojkic,D., Coffin,C.S., Cork,S.C., van der Meer,F., Abdul-Careem,M.F.	University of Calgary, Ecosytem and Public Health	Canada	2019-11-25T00:00:00Z	IBV/Ck/Can/18-048430	Avian coronavirus	Gammacoronavirus	Coronaviridae	ssRNA(+)	27684	GenBank	complete				Canada	Canada		Gallus gallus		2017		Infectious bronchitis virus isolate IBV/Ck/Can/18-048430, complete genome
MN512438	Infectious bronchitis virus		Hassan,M.S.H., Ojkic,D., Coffin,C.S., Cork,S.C., van der Meer,F., Abdul-Careem,M.F.	University of Calgary, Ecosytem and Public Health	Canada	2019-11-25T00:00:00Z	IBV/Ck/Can/18-049707	Avian coronavirus	Gammacoronavirus	Coronaviridae	ssRNA(+)	27708	GenBank	complete				Canada	Canada		Gallus gallus		2017		Infectious bronchitis virus isolate IBV/Ck/Can/18-049707, complete genome
MN548285	Infectious bronchitis virus		Keep,S., Oade,M.S., Lidzbarski-Silvestre,F., Bentley,K., Stevenson-Leggett,P., Freimanis,G.L., Sanderson,N., Hammond,J.A., Jones,R.C., Britton,P., Bickerton,E.	The Pirbright Institute, Coronavirus Group	UK	2020-06-23T00:00:00Z		Avian coronavirus	Gammacoronavirus	Coronaviridae	ssRNA(+)	27736	GenBank	complete				United Kingdom	United Kingdom		Gallus gallus		2011/1		Infectious bronchitis virus strain CR88, complete genome
MN548286	Infectious bronchitis virus		Keep,S., Oade,M.S., Lidzbarski-Silvestre,F., Bentley,K., Stevenson-Leggett,P., Freimanis,G.L., Sanderson,N., Hammond,J.A., Jones,R.C., Britton,P., Bickerton,E.	The Pirbright Institute, Coronavirus Group	UK	2020-06-23T00:00:00Z		Avian coronavirus	Gammacoronavirus	Coronaviridae	ssRNA(+)	27600	GenBank	complete				United Kingdom	United Kingdom		Gallus gallus		2011/1		Infectious bronchitis virus strain D1466, complete genome
MN548287	Infectious bronchitis virus		Keep,S., Oade,M.S., Lidzbarski-Silvestre,F., Bentley,K., Stevenson-Leggett,P., Freimanis,G.L., Sanderson,N., Hammond,J.A., Jones,R.C., Britton,P., Bickerton,E.	The Pirbright Institute, Coronavirus Group	UK	2020-06-23T00:00:00Z		Avian coronavirus	Gammacoronavirus	Coronaviridae	ssRNA(+)	27639	GenBank	complete				United Kingdom	United Kingdom		Gallus gallus		2011/1		Infectious bronchitis virus strain H120, complete genome
MN548288	Infectious bronchitis virus		Keep,S., Oade,M.S., Lidzbarski-Silvestre,F., Bentley,K., Stevenson-Leggett,P., Freimanis,G.L., Sanderson,N., Hammond,J.A., Jones,R.C., Britton,P., Bickerton,E.	The Pirbright Institute, Coronavirus Group	UK	2020-06-23T00:00:00Z		Avian coronavirus	Gammacoronavirus	Coronaviridae	ssRNA(+)	27693	GenBank	complete				United Kingdom	United Kingdom		Gallus gallus		2011/1		Infectious bronchitis virus strain Italy02, complete genome
MN548289	Infectious bronchitis virus		Keep,S., Oade,M.S., Lidzbarski-Silvestre,F., Bentley,K., Stevenson-Leggett,P., Freimanis,G.L., Sanderson,N., Hammond,J.A., Jones,R.C., Britton,P., Bickerton,E.	The Pirbright Institute, Coronavirus Group	UK	2020-06-23T00:00:00Z		Avian coronavirus	Gammacoronavirus	Coronaviridae	ssRNA(+)	27660	GenBank	complete				United Kingdom	United Kingdom		Gallus gallus		2011/1		Infectious bronchitis virus strain QX, complete genome
MN566147	Infectious bronchitis virus		Goraichuk,I.V., Davis,J.F., Kulkarni,A.B., Afonso,C.L., Suarez,D.L.	USDA-ARS, Southeast Poultry Research Laboratory	USA	2020-01-12T00:00:00Z	GA/1359/1994	Avian coronavirus	Gammacoronavirus	Coronaviridae	ssRNA(+)	27631	GenBank	complete			1	USA	USA		Gallus gallus		1994		Infectious bronchitis virus isolate GA/1359/1994, complete genome
MN599049	Infectious bronchitis virus		Goraichuk,I.V., Davis,J.F., Kulkarni,A.B., Afonso,C.L., Suarez,D.L.	USDA-ARS, Southeast Poultry Research Laboratory	USA	2019-12-21T00:00:00Z	GA/1476/2015	Avian coronavirus	Gammacoronavirus	Coronaviridae	ssRNA(+)	27666	GenBank	complete			1	USA	USA		Gallus gallus		2015-07-31		Infectious bronchitis virus isolate GA/1476/2015, complete genome
MN711790	Infectious bronchitis virus		Goraichuk,I.V., Davis,J.F., Kulkarni,A.B., Afonso,C.L., Suarez,D.L.	USDA-ARS, Southeast Poultry Research Laboratory	USA	2020-05-31T00:00:00Z	GA/1472/2004	Avian coronavirus	Gammacoronavirus	Coronaviridae	ssRNA(+)	27655	GenBank	complete			1	USA	USA		Gallus gallus		2004-10-05		Infectious bronchitis virus isolate GA/1472/2004, complete genome
MT176421	Infectious bronchitis virus		Steimling,C.A., Wallner-Pendleton,E.A., Sharafeldin,T.A., Slater,M.R., Roh,H.-J., Callison,S.A.	Ceva Animal Health, SID	USA	2021-02-10T00:00:00Z	IBV/Ck/USA/PA/P1810234-TR	Avian coronavirus	Gammacoronavirus	Coronaviridae	ssRNA(+)	27698	GenBank	complete	DMV/1639			USA	USA		Gallus gallus		2018-07-25		Infectious bronchitis virus isolate IBV/Ck/USA/PA/P1810234-TR, complete genome
MT176422	Infectious bronchitis virus		Steimling,C.A., Wallner-Pendleton,E.A., Sharafeldin,T.A., Slater,M.R., Roh,H.-J., Callison,S.A.	Ceva Animal Health, SID	USA	2021-02-10T00:00:00Z	IBV/Ck/USA/PA/P1810234-KD	Avian coronavirus	Gammacoronavirus	Coronaviridae	ssRNA(+)	27698	GenBank	complete	DMV/1639			USA	USA		Gallus gallus		2018-07-26		Infectious bronchitis virus isolate IBV/Ck/USA/PA/P1810234-KD, complete genome
MT665806	Infectious bronchitis virus		Najimudeen,S.M., Hassan,M.S.H., Goldsmith,D., Ojkic,D., Cork,S.C., Boulianne,M., Abdul-Careem,M.F., Van Marle,G., van der Meer,F.	University of Calgary, Ecosytem and Public Health	Canada	2021-06-13T00:00:00Z	IBV/Ck/Can/17-038913	Avian coronavirus	Gammacoronavirus	Coronaviridae	ssRNA(+)	27474	GenBank	complete			1	Canada	Canada		Gallus gallus		2017		Infectious bronchitis virus isolate IBV/Ck/Can/17-038913, complete genome
MT701511	Infectious bronchitis virus		Huang,M., Liu,Y., Zou,C., Tan,Y., Han,Z., Xue,C., Cao,Y.	College of Life Sciences, Sun Yat-sen University, State Key Laboratory for Biocontrol, Department of Biochemistry	China	2021-03-23T00:00:00Z	GD17/04	Avian coronavirus	Gammacoronavirus	Coronaviridae	ssRNA(+)	27672	GenBank	complete			1	China	China		Gallus gallus		2017/9		Infectious bronchitis virus isolate GD17/04, complete genome
MT978193	Infectious bronchitis virus		Li,H., Sheng,J., Han,Z., Liu,X., Ma,H., Xu,Q., Sun,N., Sun,C., Guo,H., Shao,Y., Liu,S.	Harbin Veterinary Research Institute, Chinese Academy of Agricultural Sciences	China	2021-06-07T00:00:00Z		Avian coronavirus	Gammacoronavirus	Coronaviridae	ssRNA(+)	27686	GenBank	complete				China	China		Gallus		2020		Infectious bronchitis virus strain ck/CH/LDL/091022-K1, complete genome
MW222189	Infectious bronchitis virus		Lv,D., Dong,Z.H., Fan,W.S., Tang,N., Wang,L., Wei,L.P., Ji,Z.H., Tang,J.W., Lin,L.T., Wei,T.C., Huang,T., Wei,P., Mo,M.L., Mo,M., Dong,Z., Fan,W., Wei,T.	Guangxi University, College of Animal Science and Technology	China	2021-10-01T00:00:00Z	GX-NN160421	Avian coronavirus	Gammacoronavirus	Coronaviridae	ssRNA(+)	27751	GenBank	complete			1	China	China		Gallus gallus		2016-12-11		Infectious bronchitis virus isolate GX-NN160421, complete genome
MW556742	Infectious bronchitis virus		da Silva,A.P., Hauck,R., Nociti,S.R.C., Kern,C., Shivaprasad,H., Zhou,H., Gallardo,R.A.	University of California, Davis, Population Health and Reproduction	USA	2021-02-09T00:00:00Z	CA/3099/12	Avian coronavirus	Gammacoronavirus	Coronaviridae	ssRNA(+)	27687	GenBank	complete				USA	USA		Gallus gallus		2012/11		Infectious bronchitis virus isolate CA/3099/12, complete genome
MZ367367	Infectious bronchitis virus		Van Borm,S., Steensels,M., Mathijs,E., Vandenbussche,F., van den Berg,T., Lambrecht,B.	Sciensano, Animal Infectious Diseases	Belgium	2021-10-25T00:00:00Z	IBV/chicken/Belgium/4439_001_iPTLB/2020	Avian coronavirus	Gammacoronavirus	Coronaviridae	ssRNA(+)	27648	GenBank	complete			1	Belgium	Belgium		Gallus gallus		2020		Infectious bronchitis virus isolate IBV/chicken/Belgium/4439_001_iPTLB/2020, complete genome
MZ367368	Infectious bronchitis virus		Van Borm,S., Steensels,M., Mathijs,E., Vandenbussche,F., van den Berg,T., Lambrecht,B.	Sciensano, Animal Infectious Diseases	Belgium	2021-10-25T00:00:00Z		Avian coronavirus	Gammacoronavirus	Coronaviridae	ssRNA(+)	27643	GenBank	complete			1	Belgium	Belgium		Gallus gallus		2020		Infectious bronchitis virus strain IBV/chicken/Belgium/4439_001-PLTB/2020, complete genome
MZ367369	Infectious bronchitis virus		Van Borm,S., Steensels,M., Mathijs,E., Vandenbussche,F., van den Berg,T., Lambrecht,B.	Sciensano, Animal Infectious Diseases	Belgium	2021-10-25T00:00:00Z	IBV/chicken/Belgium/4134_001/2019	Avian coronavirus	Gammacoronavirus	Coronaviridae	ssRNA(+)	27601	GenBank	complete			1	Belgium	Belgium		Gallus gallus	cloaca	2019		Infectious bronchitis virus isolate IBV/chicken/Belgium/4134_001/2019, complete genome
CCoV
GQ477367	Canine coronavirus		Chuang,H.C., Su,B.L., Chueh,L.L.	National Taiwan University, Graduate Institute of Veterinary Medicine	Taiwan	2010-01-17T00:00:00Z		Alphacoronavirus 1	Alphacoronavirus	Coronaviridae	ssRNA(+)	29363	GenBank	complete				Taiwan	Taiwan		Canis lupus familiaris		2008/11		Canine coronavirus strain CCoV/NTU336/F/2008, complete genome
JN856008	Canine coronavirus		Regan,A.D., Millet,J.K., Tse,L.P., Chillag,Z., Rinaldi,V.D., Licitra,B.N., Dubovi,E.J., Town,C.D., Whittaker,G.R., Halpin,R.A., Motley,J., Fedorova,N., Overton,L., Tsitrin,T., Stockwell,T., Amedeo,P., Bishop,B., Chen,H., Edworthy,P., Gupta,N., Katzel,D., Li,K., Schobel,S., Shrivastava,S., Thovarai,V., Wang,S., Regan,A., Wentworth,D.E., Whittaker,G., Ransier,A.	J. Craig Venter Institute	USA	2011-10-22T00:00:00Z		Alphacoronavirus 1	Alphacoronavirus	Coronaviridae	ssRNA(+)	29271	GenBank	complete			1	USA: Ithaca, NY	USA	NY	Canis lupus familiaris		1976		Canine coronavirus strain A76, complete genome
JQ404409	Canine coronavirus		Thor,S.W., Hilt,D.A., Kissinger,J.C., Robertson,J.S., Lemke,C., Paterson,A.H., Jackwood,M.W.	The University of Georgia, Population Health: Poultry Diagnostic and Research Center	USA	2012-04-01T00:00:00Z		Alphacoronavirus 1	Alphacoronavirus	Coronaviridae	ssRNA(+)	29462	GenBank	complete							Canis lupus familiaris	feces			Canine coronavirus strain 1-71, complete genome
JQ404410	Canine coronavirus		Thor,S.W., Hilt,D.A., Kissinger,J.C., Robertson,J.S., Lemke,C., Paterson,A.H., Jackwood,M.W.	The University of Georgia, Population Health: Poultry Diagnostic and Research Center	USA	2012-04-01T00:00:00Z		Alphacoronavirus 1	Alphacoronavirus	Coronaviridae	ssRNA(+)	29364	GenBank	complete							Canis lupus familiaris				Canine coronavirus strain TN-449, complete genome
KC175339	Canine coronavirus		Town,C.D., Halpin,R.A., Motley,J., Ransier,A., Fedorova,N., Overton,L., Tsitrin,T., Stockwell,T., Amedeo,P., Bishop,B., Chen,H., Edworthy,P., Gupta,N., Katzel,D., Li,K., Schobel,S., Shrivastava,S., Thovarai,V., Wang,S., Regan,A., Wentworth,D.E., Whittaker,G.	J. Craig Venter Institute	USA	2012-11-25T00:00:00Z		Alphacoronavirus 1	Alphacoronavirus	Coronaviridae	ssRNA(+)	29270	GenBank	complete				Germany	Germany		Canis lupus familiaris		1971		Canine coronavirus strain 171, complete genome
KC175340	Canine coronavirus		Town,C.D., Halpin,R.A., Motley,J., Ransier,A., Fedorova,N., Overton,L., Tsitrin,T., Stockwell,T., Amedeo,P., Bishop,B., Chen,H., Edworthy,P., Gupta,N., Katzel,D., Li,K., Schobel,S., Shrivastava,S., Thovarai,V., Wang,S., Regan,A., Wentworth,D.E., Whittaker,G.	J. Craig Venter Institute	USA	2012-11-25T00:00:00Z		Alphacoronavirus 1	Alphacoronavirus	Coronaviridae	ssRNA(+)	29380	GenBank	complete				USA: Ithaca, NY	USA	NY	Canis lupus familiaris		1978		Canine coronavirus strain K378, complete genome
KC175341	Canine coronavirus		Town,C.D., Halpin,R.A., Motley,J., Ransier,A., Fedorova,N., Overton,L., Tsitrin,T., Stockwell,T., Amedeo,P., Bishop,B., Chen,H., Edworthy,P., Gupta,N., Katzel,D., Li,K., Schobel,S., Shrivastava,S., Thovarai,V., Wang,S., Regan,A., Wentworth,D.E., Whittaker,G.	J. Craig Venter Institute	USA	2012-11-25T00:00:00Z		Alphacoronavirus 1	Alphacoronavirus	Coronaviridae	ssRNA(+)	29340	GenBank	complete				USA: Ithaca, NY	USA	NY	Canis lupus familiaris		1978		Canine coronavirus strain S378, complete genome
KP981644	Canine coronavirus		Decaro,N., Mari,V., Dowgier,G., Elia,G., Lanave,G., Colaianni,M.L., Buonavoglia,C.	University of Bari, Department of Veterinary Medicine	Italy	2015-04-01T00:00:00Z		Alphacoronavirus 1	Alphacoronavirus	Coronaviridae	ssRNA(+)	29278	GenBank	complete			1	Italy	Italy		Canis lupus familiaris	lung	2005		Canine coronavirus strain CB/05, complete genome
MT906864	Canine coronavirus		Radford,A.D., Singleton,D.A., Jewell,C., Appleton,C., Rowlingson,B., Hale,A.C., Cuartero,C.T., Newton,R., Sanchez-Vizcaino,F., Greenberg,D., Brant,B., Bentley,E.G., Stewart,J.P., Smith,S., Haldenby,S., Noble,P.M., Pinchbeck,G.L., Noble,P.J.M.	University of Liverpool, Institute of Infection, Veterinary and Ecological Sciences	United Kingdom	2020-12-23T00:00:00Z		Alphacoronavirus 1	Alphacoronavirus	Coronaviridae	ssRNA(+)	29437	GenBank	complete			1	United Kingdom	United Kingdom		Canis lupus familiaris	feces	2020		Canine coronavirus strain 2020/15, complete genome
MT906865	Canine coronavirus		Radford,A.D., Singleton,D.A., Jewell,C., Appleton,C., Rowlingson,B., Hale,A.C., Cuartero,C.T., Newton,R., Sanchez-Vizcaino,F., Greenberg,D., Brant,B., Bentley,E.G., Stewart,J.P., Smith,S., Haldenby,S., Noble,P.M., Pinchbeck,G.L., Noble,P.J.M.	University of Liverpool, Institute of Infection, Veterinary and Ecological Sciences	United Kingdom	2020-12-23T00:00:00Z		Alphacoronavirus 1	Alphacoronavirus	Coronaviridae	ssRNA(+)	29321	GenBank	complete			1	United Kingdom	United Kingdom		Canis lupus familiaris	feces	2020		Canine coronavirus strain 2020/7, complete genome
MW591993	Canine coronavirus		Vlasova,A.N., Diaz,A., Gella,D., Xiu,L., Toh,T.-H., Lee,J.S.Y., Saif,L.J., Gray,G.C., Xiu,L.X., Soon-Yit Lee,J.	Ohio State University, Food Animal Health Research Program, OARDC, CFAES	USA	2021-05-20T00:00:00Z	CCoV-HuPn-2018	Alphacoronavirus 1	Alphacoronavirus	Coronaviridae	ssRNA(+)	29088	GenBank	complete				Malaysia	Malaysia		Homo sapiens	oronasopharynx	2017		Canine coronavirus isolate CCoV-HuPn-2018, complete genome
MZ420153	Canine coronavirus		Lednicky,J.A., White,S.K., Morris,J.G. Jr.	University of Florida - Gainesville, Environmental and Global Health	USA	2021-06-29T00:00:00Z	Z19	Alphacoronavirus 1	Alphacoronavirus	Coronaviridae	ssRNA(+)	29377	GenBank	complete				Haiti	Haiti		Homo sapiens	urine	2017-03-15		Canine coronavirus isolate Z19, complete genome
FCoV
DQ010921	Feline coronavirus		Dye,C., Siddell,S.G.	University of Bristol, Pathology & Microbiology	U.K.	2005-05-14T00:00:00Z	VR-2202 (P100)	Alphacoronavirus 1	Alphacoronavirus	Coronaviridae	ssRNA(+)	29147	GenBank	complete			1				Felis catus				Feline coronavirus strain FIPV 79-1146, complete genome
DQ848678	Feline coronavirus		Dye,C., Siddell,S.G.	University of Bristol, Cellular and Molecular Medicine	United Kingdom	2006-09-12T00:00:00Z		Alphacoronavirus 1	Alphacoronavirus	Coronaviridae	ssRNA(+)	29277	GenBank	complete								abdominal cavity			Feline coronavirus strain FCoV C1Je, complete genome
EU186072	Feline coronavirus		Tekes,G., Hofmann-Lehmann,R., Stallkamp,I., Thiel,V., Thiel,H.J., Thiel,H.-J.	Justus-Liebig-Universitaet Giessen, Institut fuer Virologie (Fachbereich Veterinaermedizin)	Germany	2008-01-30T00:00:00Z	Black	Alphacoronavirus 1	Alphacoronavirus	Coronaviridae	ssRNA(+)	29256	GenBank	complete			1	USA	USA						Feline coronavirus isolate Black, complete genome
FJ938051	Feline coronavirus RM		Spiro,D., Halpin,R., Wang,S., Hostetler,J., Hine,E., Overton,L., Tsitrin,T., Katzel,D., Sarmiento,M., Sitz,J., Amedeo,P., Caler,E., Lorenzi,H., Schobel,S., Sundaram,J., Chang,H.W., Egberink,H.F., Rottier,P.J.	J. Craig Venter Institute	USA	2009-07-11T00:00:00Z		Alphacoronavirus 1	Alphacoronavirus	Coronaviridae	ssRNA(+)	29232	GenBank	complete				USA: California	USA	CA	Felis catus		2002-01-28		Feline coronavirus RM, complete genome
FJ938052	Feline coronavirus UU11		Spiro,D., Halpin,R., Wang,S., Hostetler,J., Hine,E., Overton,L., Tsitrin,T., Katzel,D., Sarmiento,M., Sitz,J., Amedeo,P., Caler,E., Lorenzi,H., Schobel,S., Sundaram,J., Chang,H.W., Egberink,H.F., Rottier,P.J.	J. Craig Venter Institute	USA	2009-07-11T00:00:00Z		Alphacoronavirus 1	Alphacoronavirus	Coronaviridae	ssRNA(+)	29306	GenBank	complete				Netherlands: Utrecht	Netherlands		Felis catus		2007-06-05		Feline coronavirus UU11, complete genome
FJ938053	Feline coronavirus UU7		Spiro,D., Halpin,R., Wang,S., Hostetler,J., Hine,E., Overton,L., Tsitrin,T., Katzel,D., Sarmiento,M., Sitz,J., Amedeo,P., Caler,E., Lorenzi,H., Schobel,S., Sundaram,J., Chang,H.W., Egberink,H.F., Rottier,P.J.	J. Craig Venter Institute	USA	2009-07-11T00:00:00Z		Alphacoronavirus 1	Alphacoronavirus	Coronaviridae	ssRNA(+)	29277	GenBank	complete				Netherlands: Utrecht	Netherlands		Felis catus		2007-04-25		Feline coronavirus UU7, complete genome
FJ938054	Feline coronavirus UU4		Spiro,D., Halpin,R., Wang,S., Hostetler,J., Hine,E., Overton,L., Tsitrin,T., Katzel,D., Sarmiento,M., Sitz,J., Amedeo,P., Caler,E., Lorenzi,H., Schobel,S., Sundaram,J., Chang,H.W., Egberink,H.F., Rottier,P.J.	J. Craig Venter Institute	USA	2009-07-11T00:00:00Z		Alphacoronavirus 1	Alphacoronavirus	Coronaviridae	ssRNA(+)	29269	GenBank	complete				Netherlands: Utrecht	Netherlands		Felis catus		2007-02-02		Feline coronavirus UU4, complete genome
FJ938055	Feline coronavirus UU8		Spiro,D., Halpin,R., Wang,S., Hostetler,J., Hine,E., Overton,L., Tsitrin,T., Katzel,D., Sarmiento,M., Sitz,J., Amedeo,P., Caler,E., Lorenzi,H., Schobel,S., Sundaram,J., Chang,H.W., Egberink,H.F., Rottier,P.J.	J. Craig Venter Institute	USA	2009-07-11T00:00:00Z		Alphacoronavirus 1	Alphacoronavirus	Coronaviridae	ssRNA(+)	29285	GenBank	complete				Netherlands: Utrecht	Netherlands		Felis catus		2007-05-24		Feline coronavirus UU8, complete genome
FJ938056	Feline coronavirus UU5		Spiro,D., Halpin,R., Wang,S., Hostetler,J., Hine,E., Overton,L., Tsitrin,T., Katzel,D., Sarmiento,M., Sitz,J., Amedeo,P., Caler,E., Lorenzi,H., Schobel,S., Sundaram,J., Chang,H.W., Egberink,H.F., Rottier,P.J.	J. Craig Venter Institute	USA	2009-07-11T00:00:00Z		Alphacoronavirus 1	Alphacoronavirus	Coronaviridae	ssRNA(+)	29253	GenBank	complete				Netherlands: Utrecht	Netherlands		Felis catus		2007-03-07		Feline coronavirus UU5, complete genome
FJ938057	Feline coronavirus UU15		Spiro,D., Halpin,R., Wang,S., Hostetler,J., Hine,E., Overton,L., Tsitrin,T., Katzel,D., Sarmiento,M., Sitz,J., Amedeo,P., Caler,E., Lorenzi,H., Schobel,S., Sundaram,J., Chang,H.W., Egberink,H.F., Rottier,P.J.	J. Craig Venter Institute	USA	2009-07-11T00:00:00Z		Alphacoronavirus 1	Alphacoronavirus	Coronaviridae	ssRNA(+)	29275	GenBank	complete				Netherlands: Utrecht	Netherlands		Felis catus		2007-07-13		Feline coronavirus UU15, complete genome
FJ938058	Feline coronavirus UU16		Spiro,D., Halpin,R., Wang,S., Hostetler,J., Hine,E., Overton,L., Tsitrin,T., Katzel,D., Sarmiento,M., Sitz,J., Amedeo,P., Caler,E., Lorenzi,H., Schobel,S., Sundaram,J., Chang,H.W., Egberink,H.F., Rottier,P.J., Town,C., Motley,J., Fedorova,N., Stockwell,T., Li,K., Axelrod,N., Safford,T., Shrivastava,S., Resnick,A., Thovarai,V., Kim,M.	J. Craig Venter Institute	USA	2009-07-11T00:00:00Z		Alphacoronavirus 1	Alphacoronavirus	Coronaviridae	ssRNA(+)	28479	GenBank	complete				Netherlands: Utrecht	Netherlands		Felis catus		2007-06-07		Feline coronavirus UU16, complete genome
FJ938059	Feline coronavirus UU10		Spiro,D., Halpin,R., Wang,S., Hostetler,J., Hine,E., Overton,L., Tsitrin,T., Katzel,D., Sarmiento,M., Sitz,J., Amedeo,P., Caler,E., Lorenzi,H., Schobel,S., Sundaram,J., Chang,H.W., Egberink,H.F., Rottier,P.J.	J. Craig Venter Institute	USA	2009-07-11T00:00:00Z		Alphacoronavirus 1	Alphacoronavirus	Coronaviridae	ssRNA(+)	29295	GenBank	complete				Netherlands: Utrecht	Netherlands		Felis catus		2007-06-05		Feline coronavirus UU10, complete genome
FJ938060	Feline coronavirus UU2		Spiro,D., Halpin,R., Wang,S., Hostetler,J., Hine,E., Overton,L., Tsitrin,T., Katzel,D., Sarmiento,M., Sitz,J., Amedeo,P., Caler,E., Lorenzi,H., Schobel,S., Sundaram,J., Chang,H.W., Egberink,H.F., Rottier,P.J.	J. Craig Venter Institute	USA	2009-07-11T00:00:00Z		Alphacoronavirus 1	Alphacoronavirus	Coronaviridae	ssRNA(+)	29256	GenBank	complete				USA: California	USA	CA	Felis catus		1993-03-30		Feline coronavirus UU2, complete genome
FJ938061	Feline coronavirus UU3		Spiro,D., Halpin,R., Wang,S., Hostetler,J., Hine,E., Overton,L., Tsitrin,T., Katzel,D., Sarmiento,M., Sitz,J., Amedeo,P., Caler,E., Lorenzi,H., Schobel,S., Sundaram,J., Chang,H.W., Egberink,H.F., Rottier,P.J.	J. Craig Venter Institute	USA	2009-07-11T00:00:00Z		Alphacoronavirus 1	Alphacoronavirus	Coronaviridae	ssRNA(+)	29130	GenBank	complete				USA: California	USA	CA	Felis catus		1998-03-10		Feline coronavirus UU3, complete genome
FJ938062	Feline coronavirus UU9		Spiro,D., Halpin,R., Wang,S., Hostetler,J., Hine,E., Overton,L., Tsitrin,T., Katzel,D., Sarmiento,M., Sitz,J., Amedeo,P., Caler,E., Lorenzi,H., Schobel,S., Sundaram,J., Chang,H.W., Egberink,H.F., Rottier,P.J.	J. Craig Venter Institute	USA	2009-07-11T00:00:00Z		Alphacoronavirus 1	Alphacoronavirus	Coronaviridae	ssRNA(+)	29266	GenBank	complete				Netherlands: Utrecht	Netherlands		Felis catus		2007-05-24		Feline coronavirus UU9, complete genome
GU553361	Feline coronavirus UU22		Spiro,D., Halpin,R., Wang,S., Hostetler,J., Hine,E., Overton,L., Tsitrin,T., Katzel,D., Sarmiento,M., Sitz,J., Amedeo,P., Caler,E., Lorenzi,H., Schobel,S., Sundaram,J., Chang,H.W., Egberink,H.F., Rottier,P.J.	J. Craig Venter Institute	USA	2010-02-08T00:00:00Z	TCVSP-ROTTIER-00022	Alphacoronavirus 1	Alphacoronavirus	Coronaviridae	ssRNA(+)	29264	GenBank	complete				Netherlands	Netherlands		Feliformia		2007-09-13		Feline coronavirus UU22 isolate TCVSP-ROTTIER-00022, complete genome
GU553362	Feline coronavirus UU23		Spiro,D., Halpin,R., Wang,S., Hostetler,J., Hine,E., Overton,L., Tsitrin,T., Katzel,D., Sarmiento,M., Sitz,J., Amedeo,P., Caler,E., Lorenzi,H., Schobel,S., Sundaram,J., Chang,H.W., Egberink,H.F., Rottier,P.J.	J. Craig Venter Institute	USA	2010-02-08T00:00:00Z	TCVSP-ROTTIER-00023	Alphacoronavirus 1	Alphacoronavirus	Coronaviridae	ssRNA(+)	29264	GenBank	complete				Netherlands	Netherlands		Feliformia		2007-09-13		Feline coronavirus UU23 isolate TCVSP-ROTTIER-00023, complete genome
HQ012367	Feline coronavirus UU17		Spiro,D., Town,C., Halpin,R., Motley,J., Hostetler,J., Fedorova,N., Overton,L., Tsitrin,T., Stockwell,T., Sitz,J., Katzel,D., Li,K., Axelrod,N., Safford,T., Amedeo,P., Schobel,S., Shrivastava,S., Wang,S., Resnick,A., Thovarai,V., Kim,M., Chang,H.W., Egberink,H.F., Rottier,P.J.	J. Craig Venter Institute	USA	2010-08-14T00:00:00Z		Alphacoronavirus 1	Alphacoronavirus	Coronaviridae	ssRNA(+)	29202	GenBank	complete				Netherlands: Utrecht	Netherlands		Feliformia		2007-07-17		Feline coronavirus UU17, complete genome
HQ012368	Feline coronavirus UU18		Spiro,D., Town,C., Halpin,R., Motley,J., Hostetler,J., Fedorova,N., Overton,L., Tsitrin,T., Stockwell,T., Sitz,J., Katzel,D., Li,K., Axelrod,N., Safford,T., Amedeo,P., Schobel,S., Shrivastava,S., Wang,S., Resnick,A., Thovarai,V., Kim,M., Chang,H.W., Egberink,H.F., Rottier,P.J.	J. Craig Venter Institute	USA	2010-08-14T00:00:00Z		Alphacoronavirus 1	Alphacoronavirus	Coronaviridae	ssRNA(+)	29252	GenBank	complete				Netherlands: Utrecht	Netherlands		Feliformia		2007-07-24		Feline coronavirus UU18, complete genome
HQ012369	Feline coronavirus UU21		Spiro,D., Town,C., Halpin,R., Motley,J., Hostetler,J., Fedorova,N., Overton,L., Tsitrin,T., Stockwell,T., Sitz,J., Katzel,D., Li,K., Axelrod,N., Safford,T., Amedeo,P., Schobel,S., Shrivastava,S., Wang,S., Resnick,A., Thovarai,V., Kim,M., Chang,H.W., Egberink,H.F., Rottier,P.J.	J. Craig Venter Institute	USA	2010-08-14T00:00:00Z		Alphacoronavirus 1	Alphacoronavirus	Coronaviridae	ssRNA(+)	28429	GenBank	complete				Netherlands	Netherlands		Feliformia		2007-09-11		Feline coronavirus UU21, complete genome
HQ012370	Feline coronavirus UU24		Spiro,D., Town,C., Halpin,R., Motley,J., Hostetler,J., Fedorova,N., Overton,L., Tsitrin,T., Stockwell,T., Sitz,J., Katzel,D., Li,K., Axelrod,N., Safford,T., Amedeo,P., Schobel,S., Shrivastava,S., Wang,S., Resnick,A., Thovarai,V., Kim,M., Chang,H.W., Egberink,H.F., Rottier,P.J.	J. Craig Venter Institute	USA	2010-08-14T00:00:00Z		Alphacoronavirus 1	Alphacoronavirus	Coronaviridae	ssRNA(+)	29266	GenBank	complete				Netherlands	Netherlands		Feliformia		2008-01-03		Feline coronavirus UU24, complete genome
HQ012371	Feline coronavirus UU31		Spiro,D., Town,C., Halpin,R., Motley,J., Hostetler,J., Fedorova,N., Overton,L., Tsitrin,T., Stockwell,T., Sitz,J., Katzel,D., Li,K., Axelrod,N., Safford,T., Amedeo,P., Schobel,S., Shrivastava,S., Wang,S., Resnick,A., Thovarai,V., Kim,M., Chang,H.W., Egberink,H.F., Rottier,P.J.	J. Craig Venter Institute	USA	2010-08-14T00:00:00Z		Alphacoronavirus 1	Alphacoronavirus	Coronaviridae	ssRNA(+)	29274	GenBank	complete				Netherlands	Netherlands		Feliformia		2008-01-25		Feline coronavirus UU31, complete genome
HQ012372	Feline coronavirus UU34		Spiro,D., Town,C., Halpin,R., Motley,J., Hostetler,J., Fedorova,N., Overton,L., Tsitrin,T., Stockwell,T., Sitz,J., Katzel,D., Li,K., Axelrod,N., Safford,T., Amedeo,P., Schobel,S., Shrivastava,S., Wang,S., Resnick,A., Thovarai,V., Kim,M., Chang,H.W., Egberink,H.F., Rottier,P.J.	J. Craig Venter Institute	USA	2010-08-14T00:00:00Z		Alphacoronavirus 1	Alphacoronavirus	Coronaviridae	ssRNA(+)	29216	GenBank	complete				Netherlands	Netherlands		Felis catus		2007-09-11		Feline coronavirus UU34, complete genome
HQ392469	Feline coronavirus UU40		Town,C., Spiro,D., Halpin,R., Motley,J., Hostetler,J., Fedorova,N., Overton,L., Tsitrin,T., Stockwell,T., Sitz,J., Katzel,D., Li,K., Axelrod,N., Safford,T., Amedeo,P., Schobel,S., Shrivastava,S., Wang,S., Resnick,A., Thovarai,V., Kim,M., Chang,H.W., Egberink,H.F., Rottier,P.J.	J. Craig Venter Institute	USA	2010-10-15T00:00:00Z		Alphacoronavirus 1	Alphacoronavirus	Coronaviridae	ssRNA(+)	29233	GenBank	complete				Netherlands	Netherlands		Felis catus		2008-01-22		Feline coronavirus UU40, complete genome
HQ392470	Feline coronavirus UU19		Spiro,D., Town,C., Halpin,R., Motley,J., Hostetler,J., Fedorova,N., Overton,L., Tsitrin,T., Stockwell,T., Sitz,J., Katzel,D., Li,K., Axelrod,N., Safford,T., Amedeo,P., Schobel,S., Shrivastava,S., Wang,S., Resnick,A., Thovarai,V., Kim,M., Chang,H.W., Egberink,H.F., Rottier,P.J.	J. Craig Venter Institute	USA	2010-10-15T00:00:00Z		Alphacoronavirus 1	Alphacoronavirus	Coronaviridae	ssRNA(+)	29255	GenBank	complete				Netherlands: Utrecht	Netherlands		Feliformia		2007-08-23		Feline coronavirus UU19, complete genome
HQ392471	Feline coronavirus UU20		Spiro,D., Town,C., Halpin,R., Motley,J., Hostetler,J., Fedorova,N., Overton,L., Tsitrin,T., Stockwell,T., Sitz,J., Katzel,D., Li,K., Axelrod,N., Safford,T., Amedeo,P., Schobel,S., Shrivastava,S., Wang,S., Resnick,A., Thovarai,V., Kim,M., Chang,H.W., Egberink,H.F., Rottier,P.J.	J. Craig Venter Institute	USA	2010-10-15T00:00:00Z		Alphacoronavirus 1	Alphacoronavirus	Coronaviridae	ssRNA(+)	29252	GenBank	complete				Netherlands: Utrecht	Netherlands		Feliformia		2007-08-23		Feline coronavirus UU20, complete genome
HQ392472	Feline coronavirus UU30		Spiro,D., Town,C., Halpin,R., Motley,J., Hostetler,J., Fedorova,N., Overton,L., Tsitrin,T., Stockwell,T., Sitz,J., Katzel,D., Li,K., Axelrod,N., Safford,T., Amedeo,P., Schobel,S., Shrivastava,S., Wang,S., Resnick,A., Thovarai,V., Kim,M., Chang,H.W., Egberink,H.F., Rottier,P.J.	J. Craig Venter Institute	USA	2010-10-15T00:00:00Z		Alphacoronavirus 1	Alphacoronavirus	Coronaviridae	ssRNA(+)	29233	GenBank	complete				Netherlands: Utrecht	Netherlands		Feliformia		2008-01-22		Feline coronavirus UU30, complete genome
JN183882	Feline coronavirus UU47		Town,C.D., Halpin,R.A., Motley,J., Fedorova,N., Overton,L., Tsitrin,T., Stockwell,T., Amedeo,P., Bishop,B., Chen,H., Edworthy,P., Gupta,N., Katzel,D., Li,K., Schobel,S., Shrivastava,S., Thovarai,V., Wang,S., Chang,H.W., Egberink,H.F., Wentworth,D.E., Rottier,P.J.	J. Craig Venter Institute	USA	2011-07-14T00:00:00Z		Alphacoronavirus 1	Alphacoronavirus	Coronaviridae	ssRNA(+)	29243	GenBank	complete				Netherlands: Utrecht	Netherlands		Felis catus		2010-07-14		Feline coronavirus UU47, complete genome
JN183883	Feline coronavirus UU54		Town,C.D., Halpin,R.A., Motley,J., Fedorova,N., Overton,L., Tsitrin,T., Stockwell,T., Amedeo,P., Bishop,B., Chen,H., Edworthy,P., Gupta,N., Katzel,D., Li,K., Schobel,S., Shrivastava,S., Thovarai,V., Wang,S., Chang,H.W., Egberink,H.F., Wentworth,D.E., Rottier,P.J.	J. Craig Venter Institute	USA	2011-07-14T00:00:00Z		Alphacoronavirus 1	Alphacoronavirus	Coronaviridae	ssRNA(+)	29222	GenBank	complete				Netherlands: Utrecht	Netherlands		Felis catus		2010-03-12		Feline coronavirus UU54, complete genome
JN634064	Feline coronavirus		Thor,S.W., Hilt,D.A., Kissinger,J.C., Robertson,J.S., Lemke,C., Paterson,A.H., Jackwood,M.W.	The University of Georgia, Population Health: Poultry Diagnostic and Research Center	USA	2012-08-31T00:00:00Z		Alphacoronavirus 1	Alphacoronavirus	Coronaviridae	ssRNA(+)	28984	GenBank	complete											Feline coronavirus strain WSU 79-1683, complete genome
JQ408980	Feline coronavirus		Balint,A., Farsang,A., Zadori,Z., Hornyak,A., Dencso,L., Almazan,F., Enjuanes,L., Belak,S.	Central Agricultural Office, Veterinary Diagnostic Directorate, Virology	Hungary	2012-04-15T00:00:00Z		Alphacoronavirus 1	Alphacoronavirus	Coronaviridae	ssRNA(+)	29363	GenBank	complete	II		1				Felis catus				Feline coronavirus strain DF-2 R3i, complete genome
KF530123	Feline coronavirus		Town,C.D., Halpin,R.A., Ransier,A., Fedorova,N., Tsitrin,T., Stockwell,T., Amedeo,P., Appalla,L., Bishop,B., Edworthy,P., Gupta,N., Hoover,J., Katzel,D., Schobel,S., Shrivastava,S., Thovarai,V., Wang,S., Chang,H.W., Egberink,H.F., Wentworth,D.E., Rottier,P.J.	J. Craig Venter Institute	USA	2013-08-24T00:00:00Z		Alphacoronavirus 1	Alphacoronavirus	Coronaviridae	ssRNA(+)	29123	GenBank	complete				Netherlands: Utrecht	Netherlands		Felis catus		2010-08-17		Feline coronavirus strain Felis catus/NLD/UU88/2010, complete genome
KP143507	Feline coronavirus		Lewis,C.S., Porter,E., Matthews,D., Kipar,A., Tasker,S., Helps,C.R., Siddell,S.G.	University of Bristol, School of Cellular and Molecular Medicine	UK	2015-02-23T00:00:00Z	27C	Alphacoronavirus 1	Alphacoronavirus	Coronaviridae	ssRNA(+)	28984	GenBank	complete	1		1	United Kingdom	United Kingdom		Felis catus		2013-01-01		Feline coronavirus isolate 27C, complete genome
KP143508	Feline coronavirus		Lewis,C.S., Porter,E., Matthews,D., Kipar,A., Tasker,S., Helps,C.R., Siddell,S.G.	University of Bristol, School of Cellular and Molecular Medicine	UK	2015-02-23T00:00:00Z	28O	Alphacoronavirus 1	Alphacoronavirus	Coronaviridae	ssRNA(+)	28967	GenBank	complete	1		1	United Kingdom	United Kingdom		Felis catus		2013-01-01		Feline coronavirus isolate 28O, complete genome
KP143509	Feline coronavirus		Lewis,C.S., Porter,E., Matthews,D., Kipar,A., Tasker,S., Helps,C.R., Siddell,S.G.	University of Bristol, School of Cellular and Molecular Medicine	UK	2015-02-23T00:00:00Z	65F	Alphacoronavirus 1	Alphacoronavirus	Coronaviridae	ssRNA(+)	28968	GenBank	complete	1		1	United Kingdom	United Kingdom		Felis catus		2013-01-01		Feline coronavirus isolate 65F, complete genome
KP143510	Feline coronavirus		Lewis,C.S., Porter,E., Matthews,D., Kipar,A., Tasker,S., Helps,C.R., Siddell,S.G.	University of Bristol, School of Cellular and Molecular Medicine	UK	2015-02-23T00:00:00Z	67F	Alphacoronavirus 1	Alphacoronavirus	Coronaviridae	ssRNA(+)	28967	GenBank	complete	1		1	United Kingdom	United Kingdom		Felis catus		2013-01-01		Feline coronavirus isolate 67F, complete genome
KP143511	Feline coronavirus		Lewis,C.S., Porter,E., Matthews,D., Kipar,A., Tasker,S., Helps,C.R., Siddell,S.G.	University of Bristol, School of Cellular and Molecular Medicine	UK	2015-02-23T00:00:00Z	80F	Alphacoronavirus 1	Alphacoronavirus	Coronaviridae	ssRNA(+)	28971	GenBank	complete	1		1	United Kingdom	United Kingdom		Felis catus		2013-01-01		Feline coronavirus isolate 80F, complete genome
KP143512	Feline coronavirus		Lewis,C.S., Porter,E., Matthews,D., Kipar,A., Tasker,S., Helps,C.R., Siddell,S.G.	University of Bristol, School of Cellular and Molecular Medicine	UK	2015-02-23T00:00:00Z	26M	Alphacoronavirus 1	Alphacoronavirus	Coronaviridae	ssRNA(+)	28956	GenBank	complete	1		1	United Kingdom	United Kingdom		Felis catus		2013-01-01		Feline coronavirus isolate 26M, complete genome
KU215419	Feline coronavirus		Desmarets,L.M., Vermeulen,B.L., Theuns,S., Conceicao-Neto,N., Zeller,M., Roukaerts,I.D., Acar,D.D., Olyslaegers,D.A., Van Ranst,M., Matthijnssens,J., Nauwynck,H.J., Desmarets,L.M.B., Roukaerts,I.D.M., Olyslaegers,D.A.J.	Ghent University, Virology, Parasitology and Immunology	Belgium	2016-02-08T00:00:00Z	inoculum	Alphacoronavirus 1	Alphacoronavirus	Coronaviridae	ssRNA(+)	29262	GenBank	complete			1	Belgium	Belgium		Felis catus		2013		Feline coronavirus isolate inoculum, complete genome
KU215420	Feline coronavirus		Desmarets,L.M., Vermeulen,B.L., Theuns,S., Conceicao-Neto,N., Zeller,M., Roukaerts,I.D., Acar,D.D., Olyslaegers,D.A., Van Ranst,M., Matthijnssens,J., Nauwynck,H.J., Desmarets,L.M.B., Roukaerts,I.D.M., Olyslaegers,D.A.J.	Ghent University, Virology, Parasitology and Immunology	Belgium	2016-02-08T00:00:00Z	Cat1_day7	Alphacoronavirus 1	Alphacoronavirus	Coronaviridae	ssRNA(+)	29262	GenBank	complete			1	Belgium	Belgium		Felis catus		2013		Feline coronavirus isolate Cat1_day7, complete genome
KU215421	Feline coronavirus		Desmarets,L.M., Vermeulen,B.L., Theuns,S., Conceicao-Neto,N., Zeller,M., Roukaerts,I.D., Acar,D.D., Olyslaegers,D.A., Van Ranst,M., Matthijnssens,J., Nauwynck,H.J., Desmarets,L.M.B., Roukaerts,I.D.M., Olyslaegers,D.A.J.	Ghent University, Virology, Parasitology and Immunology	Belgium	2016-02-08T00:00:00Z	Cat2_day21_deletion	Alphacoronavirus 1	Alphacoronavirus	Coronaviridae	ssRNA(+)	29161	GenBank	complete			1	Belgium	Belgium		Felis catus		2013		Feline coronavirus isolate Cat2_day21_deletion, complete genome
KU215422	Feline coronavirus		Desmarets,L.M., Vermeulen,B.L., Theuns,S., Conceicao-Neto,N., Zeller,M., Roukaerts,I.D., Acar,D.D., Olyslaegers,D.A., Van Ranst,M., Matthijnssens,J., Nauwynck,H.J., Desmarets,L.M.B., Roukaerts,I.D.M., Olyslaegers,D.A.J.	Ghent University, Virology, Parasitology and Immunology	Belgium	2016-02-08T00:00:00Z	Cat2_day21_withoutdeletion	Alphacoronavirus 1	Alphacoronavirus	Coronaviridae	ssRNA(+)	29262	GenBank	complete			1	Belgium	Belgium		Felis catus		2013		Feline coronavirus isolate Cat2_day21_withoutdeletion, complete genome
KU215423	Feline coronavirus		Desmarets,L.M., Vermeulen,B.L., Theuns,S., Conceicao-Neto,N., Zeller,M., Roukaerts,I.D., Acar,D.D., Olyslaegers,D.A., Van Ranst,M., Matthijnssens,J., Nauwynck,H.J., Desmarets,L.M.B., Roukaerts,I.D.M., Olyslaegers,D.A.J.	Ghent University, Virology, Parasitology and Immunology	Belgium	2016-02-08T00:00:00Z	Cat3_day9	Alphacoronavirus 1	Alphacoronavirus	Coronaviridae	ssRNA(+)	29262	GenBank	complete			1	Belgium	Belgium		Felis catus		2013		Feline coronavirus isolate Cat3_day9, complete genome
KU215424	Feline coronavirus		Desmarets,L.M., Vermeulen,B.L., Theuns,S., Conceicao-Neto,N., Zeller,M., Roukaerts,I.D., Acar,D.D., Olyslaegers,D.A., Van Ranst,M., Matthijnssens,J., Nauwynck,H.J., Desmarets,L.M.B., Roukaerts,I.D.M., Olyslaegers,D.A.J.	Ghent University, Virology, Parasitology and Immunology	Belgium	2016-02-08T00:00:00Z	Cat1_day28_deletion	Alphacoronavirus 1	Alphacoronavirus	Coronaviridae	ssRNA(+)	29253	GenBank	complete			1	Belgium	Belgium		Felis catus		2013		Feline coronavirus isolate Cat1_day28_deletion, complete genome
KU215425	Feline coronavirus		Desmarets,L.M., Vermeulen,B.L., Theuns,S., Conceicao-Neto,N., Zeller,M., Roukaerts,I.D., Acar,D.D., Olyslaegers,D.A., Van Ranst,M., Matthijnssens,J., Nauwynck,H.J., Desmarets,L.M.B., Roukaerts,I.D.M., Olyslaegers,D.A.J.	Ghent University, Virology, Parasitology and Immunology	Belgium	2016-02-08T00:00:00Z	Cat1_day28_withoutdeletion	Alphacoronavirus 1	Alphacoronavirus	Coronaviridae	ssRNA(+)	29262	GenBank	complete			1	Belgium	Belgium		Felis catus		2013		Feline coronavirus isolate Cat1_day28_withoutdeletion, complete genome
KU215426	Feline coronavirus		Desmarets,L.M., Vermeulen,B.L., Theuns,S., Conceicao-Neto,N., Zeller,M., Roukaerts,I.D., Acar,D.D., Olyslaegers,D.A., Van Ranst,M., Matthijnssens,J., Nauwynck,H.J., Desmarets,L.M.B., Roukaerts,I.D.M., Olyslaegers,D.A.J.	Ghent University, Virology, Parasitology and Immunology	Belgium	2016-02-08T00:00:00Z	Cat2_day84	Alphacoronavirus 1	Alphacoronavirus	Coronaviridae	ssRNA(+)	29262	GenBank	complete			1	Belgium	Belgium		Felis catus		2013		Feline coronavirus isolate Cat2_day84, complete genome
KU215427	Feline coronavirus		Desmarets,L.M., Vermeulen,B.L., Theuns,S., Conceicao-Neto,N., Zeller,M., Roukaerts,I.D., Acar,D.D., Olyslaegers,D.A., Van Ranst,M., Matthijnssens,J., Nauwynck,H.J., Desmarets,L.M.B., Roukaerts,I.D.M., Olyslaegers,D.A.J.	Ghent University, Virology, Parasitology and Immunology	Belgium	2016-02-08T00:00:00Z	Cat3_day28_deletion	Alphacoronavirus 1	Alphacoronavirus	Coronaviridae	ssRNA(+)	29238	GenBank	complete			1	Belgium	Belgium		Felis catus		2013		Feline coronavirus isolate Cat3_day28_deletion, complete genome
KU215428	Feline coronavirus		Desmarets,L.M., Vermeulen,B.L., Theuns,S., Conceicao-Neto,N., Zeller,M., Roukaerts,I.D., Acar,D.D., Olyslaegers,D.A., Van Ranst,M., Matthijnssens,J., Nauwynck,H.J., Desmarets,L.M.B., Roukaerts,I.D.M., Olyslaegers,D.A.J.	Ghent University, Virology, Parasitology and Immunology	Belgium	2016-02-08T00:00:00Z	Cat3_day28_withoutdeletion	Alphacoronavirus 1	Alphacoronavirus	Coronaviridae	ssRNA(+)	29262	GenBank	complete			1	Belgium	Belgium		Felis catus		2013		Feline coronavirus isolate Cat3_day28_withoutdeletion, complete genome
KX722529	Feline coronavirus		Ryt-Hansen,P., Krog,J.S., Larsen,L.E.	The National Veterinary Institute, Technical University of Denmark, Section of Virology	Denmark	2017-12-31T00:00:00Z	UG-FH8	Alphacoronavirus 1	Alphacoronavirus	Coronaviridae	ssRNA(+)	29174	GenBank	complete	1			Belgium	Belgium		Felis catus		2015-01-01		Feline coronavirus isolate UG-FH8, complete genome
KX722530	Feline coronavirus		Ryt-Hansen,P., Krog,J.S., Larsen,L.E.	The National Veterinary Institute, Technical University of Denmark, Section of Virology	Denmark	2017-12-31T00:00:00Z	Cat 1 Karlslunde	Alphacoronavirus 1	Alphacoronavirus	Coronaviridae	ssRNA(+)	28595	GenBank	complete	1			Denmark	Denmark		Felis catus	lung	2015-02-01		Feline coronavirus isolate Cat 1 Karlslunde, complete genome
KY292377	Feline coronavirus		Liu,Q., Sun,D.	Heilongjiang Bayi Agricultural University, College of Animal Science and Veterinary Medicine	China	2017-06-24T00:00:00Z		Alphacoronavirus 1	Alphacoronavirus	Coronaviridae	ssRNA(+)	29303	GenBank	complete				China	China		Felis catus	abdominal cavity	2016/10		Feline coronavirus strain HLJ/DQ/2016/01, complete genome
KY566209	Feline coronavirus		Liu,Q., Sun,D.	Heilongjiang Bayi Agricultural University, College of Animal Science and Veterinary Medicine	China	2017-12-26T00:00:00Z		Alphacoronavirus 1	Alphacoronavirus	Coronaviridae	ssRNA(+)	29440	GenBank	complete				China	China		Felis catus	abdominal cavity	2016/11		Feline coronavirus strain HLJ/HRB/2016/10, complete genome
KY566210	Feline coronavirus		Liu,Q., Sun,D.	Heilongjiang Bayi Agricultural University, College of Animal Science and Veterinary Medicine	China	2017-12-26T00:00:00Z		Alphacoronavirus 1	Alphacoronavirus	Coronaviridae	ssRNA(+)	29297	GenBank	complete				China	China		Felis catus	abdominal cavity	2016/11		Feline coronavirus strain HLJ/HRB/2016/11, complete genome
KY566211	Feline coronavirus		Liu,Q., Sun,D.	Heilongjiang Bayi Agricultural University, College of Animal Science and Veterinary Medicine	China	2017-12-26T00:00:00Z		Alphacoronavirus 1	Alphacoronavirus	Coronaviridae	ssRNA(+)	29337	GenBank	complete				China	China		Felis catus	abdominal cavity	2016/11		Feline coronavirus strain HLJ/HRB/2016/13, complete genome
MG893511	Feline coronavirus		Ehmann,R., Kristen-Burmann,C., Bank-Wolf,B., Koenig,M., Herden,C., Hain,T., Thiel,H.-J., Ziebuhr,J., Tekes,G., Ehmann,R.K., Kristen-Burmann,C.B., Bank-Wolf,B.R.	Justus-Liebig-Universitaet Giessen, Institut fuer Virologie	Germany	2018-07-23T00:00:00Z	Felix	Alphacoronavirus 1	Alphacoronavirus	Coronaviridae	ssRNA(+)	29298	GenBank	complete	I			Germany	Germany		Felis catus		2012/7		Feline coronavirus isolate Felix, complete genome
MN165107	Feline coronavirus		Wang,G., Mao,J., Peng,G.	Huazhong Agricultural University, State Key Laboratory of Agricultural Microbiology	China	2019-07-21T00:00:00Z	XXN	Alphacoronavirus 1	Alphacoronavirus	Coronaviridae	ssRNA(+)	29286	GenBank	complete	I			China: Changsha	China		Felis catus		2018/4		Feline coronavirus isolate XXN, complete genome
MT239439	Feline coronavirus		Zheng,X., Lu,S., Jiang,Z., Zhu,G.	Key Laboratory of Animal Virology Ministry of Agriculture, College of Animal Science	China	2021-03-10T00:00:00Z		Alphacoronavirus 1	Alphacoronavirus	Coronaviridae	ssRNA(+)	29347	GenBank	complete	2			China	China		Felis catus	abdominal cavity	2016		Feline coronavirus strain ZJU1617, complete genome
MT239440	Feline coronavirus		Zheng,X., Lu,S., Zhu,G.	Key Laboratory of Animal Virology Ministry of Agriculture, College of Animal Science	China	2021-03-10T00:00:00Z		Alphacoronavirus 1	Alphacoronavirus	Coronaviridae	ssRNA(+)	29303	GenBank	complete	1			China	China		Felis catus	abdominal cavity	2017/9		Feline coronavirus strain ZJU1709, complete genome
MW030108	Feline coronavirus		Wang,G., Peng,G.	Huazhong Agricultural University, State Key Laboratory of Agricultural Microbiology	China	2021-02-17T00:00:00Z	QS	Alphacoronavirus 1	Alphacoronavirus	Coronaviridae	ssRNA(+)	29234	GenBank	complete	I			China	China		Felis catus		2018/5		Feline coronavirus isolate QS, complete genome
MW030109	Feline coronavirus		Wang,G., Peng,G., Liang,R.	Huazhong Agricultural University, State Key Laboratory of Agricultural Microbiology	China	2021-02-17T00:00:00Z	79-1146_CA	Alphacoronavirus 1	Alphacoronavirus	Coronaviridae	ssRNA(+)	29332	GenBank	complete	II			USA	USA		Felis catus		2018/5		Feline coronavirus isolate 79-1146_CA, complete genome
MW030110	Feline coronavirus		Wang,G., Peng,G.	Huazhong Agricultural University, State Key Laboratory of Agricultural Microbiology	China	2021-02-17T00:00:00Z	SD	Alphacoronavirus 1	Alphacoronavirus	Coronaviridae	ssRNA(+)	29302	GenBank	complete	I			China	China		Felis catus		2018/5		Feline coronavirus isolate SD, complete genome
HCoV-229E
AF304460	Human coronavirus 229E		Thiel,V., Herold,J., Schelle,B., Siddell,S.G.	University of Wuerzburg, Virology	Germany	2001-01-11T00:00:00Z		Human coronavirus 229E	Alphacoronavirus	Coronaviridae	ssRNA(+)	27317	GenBank	complete			1								Human coronavirus 229E, complete genome
JX503060	Human coronavirus 229E		Farsani,S.M., Dijkman,R., Jebbink,M.F., Goossens,H., Ieven,M., Deijs,M., Molenkamp,R., van der Hoek,L.	Center for Infection and Immunity Amsterdam (CINIMA) Academic Medical Center of the University of Amsterdam, Experimental Virology	Netherlands	2012-09-22T00:00:00Z	349	Human coronavirus 229E	Alphacoronavirus	Coronaviridae	ssRNA(+)	27263	GenBank	complete			1	Netherlands	Netherlands		Homo sapiens	oronasopharynx	2010		Human coronavirus 229E isolate 0349, complete genome
JX503061	Human coronavirus 229E		Farsani,S.M., Dijkman,R., Jebbink,M.F., Goossens,H., Ieven,M., Deijs,M., Molenkamp,R., van der Hoek,L.	Center for Infection and Immunity Amsterdam (CINIMA) Academic Medical Center of the University of Amsterdam, Experimental Virology	Netherlands	2012-09-22T00:00:00Z	J0304	Human coronavirus 229E	Alphacoronavirus	Coronaviridae	ssRNA(+)	27208	GenBank	complete			1	Italy	Italy		Homo sapiens	oronasopharynx	2009		Human coronavirus 229E isolate J0304, complete genome
KF514433	Human coronavirus 229E		Town,C.D., Halpin,R.A., Ransier,A., Fedorova,N., Tsitrin,T., Stockwell,T., Amedeo,P., Appalla,L., Bishop,B., Edworthy,P., Gupta,N., Hoover,J., Katzel,D., Schobel,S., Shrivastava,S., Thovarai,V., Wang,S., Talbot,H.K., Wentworth,D.E., Williams,J.V.	J. Craig Venter Institute	USA	2013-08-17T00:00:00Z		Human coronavirus 229E	Alphacoronavirus	Coronaviridae	ssRNA(+)	27165	GenBank	complete				USA: Nashville, TN	USA	TN	Homo sapiens		1993-03-11		Human coronavirus 229E strain 229E/human/USA/933-40/1993, complete genome
KU291448	Human coronavirus 229E		Corman,V.M., Eckerle,I., Memish,Z.A., Liljander,A.M., Dijkman,R., Jonsdottir,H., Juma Ngeiywa,K.J., Kamau,E., Younan,M., Al Masri,M., Assiri,A., Gluecks,I., Musa,B.E., Meyer,B., Muller,M.A., Hilali,M., Bornstein,S., Wernery,U., Thiel,V., Jores,J., Drexler,J.F., Drosten,C.	University of Bonn Medical Centre, Institute of Virology	Germany	2016-09-04T00:00:00Z	HCoV-229E/BN1/GER/2015	Human coronavirus 229E	Alphacoronavirus	Coronaviridae	ssRNA(+)	27022	GenBank	complete			1	Germany	Germany		Homo sapiens		2015		Human coronavirus 229E isolate HCoV-229E/BN1/GER/2015, complete genome
KY369908	Human coronavirus 229E		Greninger,A.L., Makhsous,N., Kuypers,J.M., Shean,R.C., Jerome,K.R.	UW, Lab Medicine	USA	2017-01-15T00:00:00Z		Human coronavirus 229E	Alphacoronavirus	Coronaviridae	ssRNA(+)	27193	GenBank	complete				USA	USA		Homo sapiens		2016		Human coronavirus 229E strain HCoV_229E/Seattle/USA/SC579/2016, complete genome
KY369909	Human coronavirus 229E	SRR5809357,SRR5809358,SRR5809359	Greninger,A.L., Makhsous,N., Kuypers,J.M., Shean,R.C., Jerome,K.R.			2017-01-15T00:00:00Z		Human coronavirus 229E	Alphacoronavirus	Coronaviridae	ssRNA(+)	26592	GenBank	complete				USA	USA		Homo sapiens		2016	SAMN07327629	Human coronavirus 229E strain HCoV_229E/Seattle/USA/SC677/2016, complete genome
KY369910	Human coronavirus 229E		Greninger,A.L., Makhsous,N., Kuypers,J.M., Shean,R.C., Jerome,K.R.	UW, Lab Medicine	USA	2017-01-15T00:00:00Z		Human coronavirus 229E	Alphacoronavirus	Coronaviridae	ssRNA(+)	27182	GenBank	complete				USA	USA		Homo sapiens		2016		Human coronavirus 229E strain HCoV_229E/Seattle/USA/SC1143/2016, complete genome
KY369911	Human coronavirus 229E		Greninger,A.L., Makhsous,N., Kuypers,J.M., Shean,R.C., Jerome,K.R.	UW, Lab Medicine	USA	2017-01-15T00:00:00Z		Human coronavirus 229E	Alphacoronavirus	Coronaviridae	ssRNA(+)	27226	GenBank	complete				USA	USA		Homo sapiens		2016		Human coronavirus 229E strain HCoV_229E/Seattle/USA/SC1212/2016, complete genome
KY369912	Human coronavirus 229E	SRR19134716	Greninger,A.L., Makhsous,N., Kuypers,J.M., Shean,R.C., Jerome,K.R.			2017-01-15T00:00:00Z		Human coronavirus 229E	Alphacoronavirus	Coronaviridae	ssRNA(+)	27208	GenBank	complete				USA	USA		Homo sapiens		2016	SAMN28125220	Human coronavirus 229E strain HCoV_229E/Seattle/USA/SC9731/2016, complete genome
KY369913	Human coronavirus 229E		Greninger,A.L., Makhsous,N., Kuypers,J.M., Shean,R.C., Jerome,K.R.	UW, Lab Medicine	USA	2017-01-15T00:00:00Z		Human coronavirus 229E	Alphacoronavirus	Coronaviridae	ssRNA(+)	27238	GenBank	complete				USA	USA		Homo sapiens		2016		Human coronavirus 229E strain HCoV_229E/Seattle/USA/SC1073/2016, complete genome
KY369914	Human coronavirus 229E	SRR19134710	Greninger,A.L., Makhsous,N., Kuypers,J.M., Shean,R.C., Jerome,K.R.			2017-01-15T00:00:00Z		Human coronavirus 229E	Alphacoronavirus	Coronaviridae	ssRNA(+)	27231	GenBank	complete				USA	USA		Homo sapiens		2016	SAMN28125225	Human coronavirus 229E strain HCoV_229E/Seattle/USA/SC9773/2016, complete genome
KY621348	Human coronavirus 229E	SRR5809369,SRR5809370,SRR5809372,SRR5872112	Greninger,A.L., Makhsous,N., Kuypers,J.M., Shean,R.C., Jerome,K.R.			2017-04-29T00:00:00Z		Human coronavirus 229E	Alphacoronavirus	Coronaviridae	ssRNA(+)	27144	GenBank	complete				USA	USA		Homo sapiens		2016	SAMN07309742	Human coronavirus 229E strain HCoV_229E/Seattle/USA/SC379/2016, complete genome
KY674914	Human coronavirus 229E	SRR5809365,SRR5809366,SRR5809368,SRR5809371,SRR5809395,SRR5816372,SRR5871952	Greninger,A.L., Makhsous,N., Kuypers,J., Shean,R.C., Jerome,K.R., Kuypers,J.M.			2017-03-29T00:00:00Z		Human coronavirus 229E	Alphacoronavirus	Coronaviridae	ssRNA(+)	27055	GenBank	complete				USA	USA		Homo sapiens		2016	SAMN07309896	Human coronavirus 229E strain HCoV_229E/Seattle/USA/SC399/2016, complete genome
KY674919	Human coronavirus 229E		Ogimi,C., Greninger,A.L., Waghmare,A.A., Kuypers,J.M., Shean,R.C., Xie,H., Leisenring,W.M., Stevens-Ayers,T.L., Jerome,K.R., Englund,J.A., Boeckh,M., Makhsous,N.	UW, Lab Medicine	USA	2017-03-29T00:00:00Z		Human coronavirus 229E	Alphacoronavirus	Coronaviridae	ssRNA(+)	27136	GenBank	complete			1	USA	USA		Homo sapiens		2008		Human coronavirus 229E strain N08-434B, complete genome
KY684760	Human coronavirus 229E	SRR5871987	Greninger,A.L., Makhsous,N., Kuypers,J., Shean,R.C., Jerome,K.R., Kuypers,J.M.			2017-03-26T00:00:00Z		Human coronavirus 229E	Alphacoronavirus	Coronaviridae	ssRNA(+)	27249	GenBank	complete				USA	USA		Homo sapiens		2016	SAMN07309901	Human coronavirus 229E strain HCoV_229E/Seattle/USA/SC2282/2017, complete genome
KY967357	Human coronavirus 229E	SRR5872115	Greninger,A.L., Makhsous,N., Kuypers,J.M., Shean,R.C., Jerome,K.R.			2017-04-29T00:00:00Z		Human coronavirus 229E	Alphacoronavirus	Coronaviridae	ssRNA(+)	27242	GenBank	complete				USA	USA		Homo sapiens		2015	SAMN07309739	Human coronavirus 229E strain HCoV_229E/Seattle/USA/SC2872/2015, complete genome
KY983587	Human coronavirus 229E	SRR5872053	Greninger,A.L., Makhsous,N., Kuypers,J., Shean,R.C., Jerome,K.R., Kuypers,J.M.			2017-06-04T00:00:00Z		Human coronavirus 229E	Alphacoronavirus	Coronaviridae	ssRNA(+)	27235	GenBank	complete				USA	USA		Homo sapiens		2015	SAMN07309631	Human coronavirus 229E strain HCoV_229E/Seattle/USA/SC3112/2015, complete genome
KY996417	Human coronavirus 229E		Bonny,T.S., Yezli,S., Lednicky,J.A.	University of Florida - Gainesville, Environmental and Global Health	USA	2017-06-13T00:00:00Z		Human coronavirus 229E	Alphacoronavirus	Coronaviridae	ssRNA(+)	27270	GenBank	complete			1	USA	USA				2016-11-23		Human coronavirus 229E strain 229E/UF-1/2016, complete genome
LC654445	Human coronavirus 229E		Shirato,K., Kakizaki,M., Tomita,Y., Kawase,M., Takeda,M., Okura,T., Sugimoto,S., Matsuyama,S., Tanaka,T., Kume,Y., Chishiki,M., Ono,T., Moriishi,K., Sonoyama,M., Hosoya,M., Hashimoto,K., Maenaka,K., Suwa,R., Norito,S., Sato,M., Sakuma,H., Suzuki,S.	Department of Virology III; 4-7-1 Gakuen, Musashimurayama, Tokyo 2080011	Japan	2021-10-21T00:00:00Z	Fukushima_H829_2020	Human coronavirus 229E	Alphacoronavirus	Coronaviridae	ssRNA(+)	27263	GenBank	complete			2	Japan: Fukushima	Japan		Homo sapiens		2020		Human coronavirus 229E Fukushima_H829_2020 RNA, complete genome
LC654446	Human coronavirus 229E		Shirato,K., Kakizaki,M., Tomita,Y., Kawase,M., Takeda,M., Kume,Y., Suwa,R., Ono,T., Chishiki,M., Norito,S., Sato,M., Sakuma,H., Suzuki,S., Hosoya,M., Hashimoto,K.	Department of Virology III; 4-7-1 Gakuen, Musashimurayama, Tokyo 2080011	Japan	2021-10-21T00:00:00Z	Fukushima_H832_2020	Human coronavirus 229E	Alphacoronavirus	Coronaviridae	ssRNA(+)	27267	GenBank	complete			1	Japan: Fukushima	Japan		Homo sapiens		2020		Human coronavirus 229E Fukushima_H832_2020 RNA, complete genome
MF542265	Human coronavirus 229E		Bonny,T.S., Subramaniam,K., Waltzek,T.B., Elbadry,M.A., Beau De Rochars,V.M., Telisma,T., Rashid,M., Morris,J.G. Jr., Lednicky,J.A.	University of Florida - Gainesville, Environmental and Global Health	USA	2017-08-14T00:00:00Z		Human coronavirus 229E	Alphacoronavirus	Coronaviridae	ssRNA(+)	27271	GenBank	complete			1	Haiti	Haiti		Homo sapiens	blood	2016/3		Human coronavirus 229E strain 229E/Haiti-1/2016, complete genome
MN306046	Human coronavirus 229E		Lin,M.J., Tait,A., Greninger,A.L.	UW Virology, Laboratory Medicine	USA	2019-08-25T00:00:00Z		Human coronavirus 229E	Alphacoronavirus	Coronaviridae	ssRNA(+)	27270	GenBank	complete				USA	USA		Homo sapiens		2019		Human coronavirus 229E strain HCoV_229E/Seattle/USA/SC0865/2019, complete genome
MN369046	Human coronavirus 229E		Lin,M.J., Tait,A., Greninger,A.L.	UW Virology, Laboratory Medicine	USA	2019-09-16T00:00:00Z		Human coronavirus 229E	Alphacoronavirus	Coronaviridae	ssRNA(+)	27075	GenBank	complete				USA	USA		Homo sapiens		2018		Human coronavirus 229E strain HCoV_229E/Seattle/USA/SC9724/2018, complete genome
MT438696	Human coronavirus 229E		Dinwiddie,D.L., Dehority,W.N., Schwalm,K.C., Kothari,A., Storm,E., Thompson,T., Putt,C., Pomeroy,K., Young,S.A., Domman,D., Kennedy,J.L.	University of New Mexico, Pediatrics	USA	2020-05-31T00:00:00Z	HCoV-229E/USA/UNM_0186/2016	Human coronavirus 229E	Alphacoronavirus	Coronaviridae	ssRNA(+)	27297	GenBank	complete				USA: Albuquerque, New Mexico	USA	NM	Homo sapiens	oronasopharynx	2016-02-09		Human coronavirus 229E isolate HCoV-229E/USA/UNM_0186/2016, complete genome
MT438697	Human coronavirus 229E		Dinwiddie,D.L., Dehority,W.N., Schwalm,K.C., Kothari,A., Storm,E., Thompson,T., Putt,C., Pomeroy,K., Young,S.A., Domman,D., Kennedy,J.L.	University of New Mexico, Pediatrics	USA	2020-05-31T00:00:00Z	HCoV-229E/USA/ACRI_0244/2017	Human coronavirus 229E	Alphacoronavirus	Coronaviridae	ssRNA(+)	27305	GenBank	complete				USA: Little Rock, Arkansas	USA	AR	Homo sapiens	oronasopharynx	2017-02-24		Human coronavirus 229E isolate HCoV-229E/USA/ACRI_0244/2017, complete genome
MT438698	Human coronavirus 229E		Dinwiddie,D.L., Dehority,W.N., Schwalm,K.C., Kothari,A., Storm,E., Thompson,T., Putt,C., Pomeroy,K., Young,S.A., Domman,D., Kennedy,J.L.	University of New Mexico, Pediatrics	USA	2020-05-31T00:00:00Z	HCoV-229E/USA/ACRI_0256/2017	Human coronavirus 229E	Alphacoronavirus	Coronaviridae	ssRNA(+)	27297	GenBank	complete				USA: Little Rock, Arkansas	USA	AR	Homo sapiens	oronasopharynx	2017-02-24		Human coronavirus 229E isolate HCoV-229E/USA/ACRI_0256/2017, complete genome
MT438699	Human coronavirus 229E		Dinwiddie,D.L., Dehority,W.N., Schwalm,K.C., Kothari,A., Storm,E., Thompson,T., Putt,C., Pomeroy,K., Young,S.A., Domman,D., Kennedy,J.L.	University of New Mexico, Pediatrics	USA	2020-05-31T00:00:00Z	HCoV-229E/USA/ACRI_0246/2017	Human coronavirus 229E	Alphacoronavirus	Coronaviridae	ssRNA(+)	27060	GenBank	complete				USA: Little Rock, Arkansas	USA	AR	Homo sapiens	oronasopharynx	2017-02-27		Human coronavirus 229E isolate HCoV-229E/USA/ACRI_0246/2017, complete genome
MT438700	Human coronavirus 229E		Dinwiddie,D.L., Dehority,W.N., Schwalm,K.C., Kothari,A., Storm,E., Thompson,T., Putt,C., Pomeroy,K., Young,S.A., Domman,D., Kennedy,J.L.	University of New Mexico, Pediatrics	USA	2020-05-31T00:00:00Z	HCoV-229E/USA/UAMS_DID_0108/2017	Human coronavirus 229E	Alphacoronavirus	Coronaviridae	ssRNA(+)	27307	GenBank	complete				USA: Little Rock, Arkansas	USA	AR	Homo sapiens	oronasopharynx	2017-01-27		Human coronavirus 229E isolate HCoV-229E/USA/UAMS_DID_0108/2017, complete genome
MT797634	Human coronavirus 229E		Lau,S.K.P., Lung,D.C., Wong,E.Y.M., Aw-Yong,K.L., Wong,A.C.P., Luk,H.K.H., Li,K.S.M., Fung,J., Chan,T.T.Y., Tang,J.Y.M., Zhu,L., Yip,C.C.Y., Wong,S.C.Y., Lee,R.A., Tsang,O.T.Y., Yuen,K.-Y., Woo,P.C.Y.	The University of Hong Kong, Microbiology	Hong Kong	2021-02-02T00:00:00Z	HK20-42	Human coronavirus 229E	Alphacoronavirus	Coronaviridae	ssRNA(+)	27261	GenBank	complete				Hong Kong	Hong Kong		Homo sapiens	oronasopharynx	2020/1		Human coronavirus 229E isolate HK20-42, complete genome
MW202340	Human coronavirus 229E	SRR12893434	Rajagopala,S., Bakhoum,N., Pakala,S., Shilts,M., Rosas-Salazar,C., Mai,A., Boone,H., McHenry,R., Yooseph,S., Halasa,N., Das,S., Rajagopala,S.V., Bakhoum,N.G., Pakala,S.B., Shilts,M.H., Das,S.R.	Vanderbilt University Medical Center, Department of Medicine	USA	2021-10-30T00:00:00Z	229E_S220	Human coronavirus 229E	Alphacoronavirus	Coronaviridae	ssRNA(+)	27230	GenBank	complete				USA	USA		Homo sapiens		2018	SAMN16547779	MAG: Human coronavirus 229E isolate 229E_S220, complete genome
MW532103	Human coronavirus 229E		Wang,Y., Zhang,Z., Zhang,L., Zhang,S., Zhao,J.	State Key Laboratory of Respiratory Disease, Guangzhou Institute of Respiratory Health, The First Affiliated Hospital of Guangzhou Medical University	China	2021-02-15T00:00:00Z		Human coronavirus 229E	Alphacoronavirus	Coronaviridae	ssRNA(+)	27161	GenBank	complete				China	China		Homo sapiens	oronasopharynx	2017-05-02		Human coronavirus 229E strain 229E/China/03/2017, complete genome
MW532104	Human coronavirus 229E		Wang,Y., Zhang,Z., Zhang,L., Zhang,S., Zhao,J.	State Key Laboratory of Respiratory Disease, Guangzhou Institute of Respiratory Health, The First Affiliated Hospital of Guangzhou Medical University	China	2021-02-15T00:00:00Z		Human coronavirus 229E	Alphacoronavirus	Coronaviridae	ssRNA(+)	27234	GenBank	complete				China	China		Homo sapiens	oronasopharynx	2017-08-02		Human coronavirus 229E strain 229E/China/04/2017, complete genome
MW532105	Human coronavirus 229E		Wang,Y., Zhang,Z., Zhang,L., Zhang,S., Zhao,J.	State Key Laboratory of Respiratory Disease, Guangzhou Institute of Respiratory Health, The First Affiliated Hospital of Guangzhou Medical University	China	2021-02-15T00:00:00Z		Human coronavirus 229E	Alphacoronavirus	Coronaviridae	ssRNA(+)	27237	GenBank	complete				China	China		Homo sapiens	oronasopharynx	2017-09-06		Human coronavirus 229E strain 229E/China/05/2017, complete genome
MW532106	Human coronavirus 229E		Wang,Y., Zhang,Z., Zhang,L., Zhang,S., Zhao,J.	State Key Laboratory of Respiratory Disease, Guangzhou Institute of Respiratory Health, The First Affiliated Hospital of Guangzhou Medical University	China	2021-02-15T00:00:00Z		Human coronavirus 229E	Alphacoronavirus	Coronaviridae	ssRNA(+)	27167	GenBank	complete				China	China		Homo sapiens	oronasopharynx	2009-06-09		Human coronavirus 229E strain 229E/China/01/2009, complete genome
MW532107	Human coronavirus 229E		Wang,Y., Zhang,Z., Zhang,L., Zhang,S., Zhao,J.	State Key Laboratory of Respiratory Disease, Guangzhou Institute of Respiratory Health, The First Affiliated Hospital of Guangzhou Medical University	China	2021-02-15T00:00:00Z		Human coronavirus 229E	Alphacoronavirus	Coronaviridae	ssRNA(+)	27237	GenBank	complete				China	China		Homo sapiens	oronasopharynx	2009-04-15		Human coronavirus 229E strain 229E/China/02/2009, complete genome
NC_002645	Human coronavirus 229E		Ziebuhr,J., Thiel,V., Gorbalenya,A.E., Herold,J., Schelle,B., Siddell,S.G.	University of Wuerzburg, Virology	Germany	2001-01-11T00:00:00Z		Human coronavirus 229E	Alphacoronavirus	Coronaviridae	ssRNA(+)	27317	RefSeq	complete			2								Human coronavirus 229E, complete genome
HCoV-NL63
AY567487	Human coronavirus NL63		van der Hoek,L., Pyrc,K., Jebbink,M.F., Vermeulen-Oost,W., Berkhout,R.J., Wolthers,K.C., Wertheim-van Dillen,P.M., Kaandorp,J., Spaargaren,J., Berkhout,B., Berkhout,R.J.M., Wertheim-van Dillen,P.M.E.	University of Amsterdam, Academic Medical Center, Department of Human Retrovirology	The Netherlands	2004-03-17T00:00:00Z		Human coronavirus NL63	Alphacoronavirus	Coronaviridae	ssRNA(+)	27553	GenBank	complete			1								Human Coronavirus NL63, complete genome
DQ445911	Human coronavirus NL63		Pyrc,K., Dijkman,R., Deng,L., Jebbink,M.F., Ross,H.A., Berkhout,B., van der Hoek,L.	University of Amsterdam, Department of Human Retrovirology	The Netherlands	2006-10-03T00:00:00Z	Amsterdam 057	Human coronavirus NL63	Alphacoronavirus	Coronaviridae	ssRNA(+)	27550	GenBank	complete			1	Netherlands	Netherlands			oronasopharynx			Human coronavirus NL63 isolate Amsterdam 057, complete genome
JQ765563	Human coronavirus NL63		Dominguez,S.R., Sims,G.E., Wentworth,D.E., Halpin,R.A., Robinson,C.C., Town,C.D., Holmes,K.V., Motley,J., Ransier,A., Fedorova,N., Overton,L., Tsitrin,T., Stockwell,T., Amedeo,P., Bishop,B., Chen,H., Edworthy,P., Gupta,N., Katzel,D., Li,K., Schobel,S., Shrivastava,S., Thovarai,V., Wang,S., Dominguez,S., Holmes,K.	J. Craig Venter Institute	USA	2012-03-24T00:00:00Z		Human coronavirus NL63	Alphacoronavirus	Coronaviridae	ssRNA(+)	27469	GenBank	complete			1	USA: Denver, CO	USA	CO	Homo sapiens	oronasopharynx	2009-03-16		Human coronavirus NL63 strain NL63/DEN/2009/9, complete genome
JQ765565	Human coronavirus NL63		Dominguez,S.R., Sims,G.E., Wentworth,D.E., Halpin,R.A., Robinson,C.C., Town,C.D., Holmes,K.V., Motley,J., Ransier,A., Fedorova,N., Overton,L., Tsitrin,T., Stockwell,T., Amedeo,P., Bishop,B., Chen,H., Edworthy,P., Gupta,N., Katzel,D., Li,K., Schobel,S., Shrivastava,S., Thovarai,V., Wang,S., Dominguez,S., Holmes,K.	J. Craig Venter Institute	USA	2012-03-24T00:00:00Z		Human coronavirus NL63	Alphacoronavirus	Coronaviridae	ssRNA(+)	27469	GenBank	complete			1	USA: Denver, CO	USA	CO	Homo sapiens	oronasopharynx	2009-02-13		Human coronavirus NL63 strain NL63/DEN/2009/15, complete genome
JQ765566	Human coronavirus NL63		Dominguez,S.R., Sims,G.E., Wentworth,D.E., Halpin,R.A., Robinson,C.C., Town,C.D., Holmes,K.V., Motley,J., Ransier,A., Fedorova,N., Overton,L., Tsitrin,T., Stockwell,T., Amedeo,P., Bishop,B., Chen,H., Edworthy,P., Gupta,N., Katzel,D., Li,K., Schobel,S., Shrivastava,S., Thovarai,V., Wang,S., Dominguez,S., Holmes,K.	J. Craig Venter Institute	USA	2012-03-24T00:00:00Z		Human coronavirus NL63	Alphacoronavirus	Coronaviridae	ssRNA(+)	27487	GenBank	complete			1	USA: Denver, CO	USA	CO	Homo sapiens	oronasopharynx	2008-01-08		Human coronavirus NL63 strain NL63/DEN/2008/16, complete genome
JQ765567	Human coronavirus NL63		Dominguez,S.R., Sims,G.E., Wentworth,D.E., Halpin,R.A., Robinson,C.C., Town,C.D., Holmes,K.V., Motley,J., Ransier,A., Fedorova,N., Overton,L., Tsitrin,T., Stockwell,T., Amedeo,P., Bishop,B., Chen,H., Edworthy,P., Gupta,N., Katzel,D., Li,K., Schobel,S., Shrivastava,S., Thovarai,V., Wang,S., Dominguez,S., Holmes,K.	J. Craig Venter Institute	USA	2012-03-24T00:00:00Z		Human coronavirus NL63	Alphacoronavirus	Coronaviridae	ssRNA(+)	27487	GenBank	complete			1	USA: Denver, CO	USA	CO	Homo sapiens	oronasopharynx	2009-03-12		Human coronavirus NL63 strain NL63/DEN/2009/20, complete genome
JQ765568	Human coronavirus NL63		Dominguez,S.R., Sims,G.E., Wentworth,D.E., Halpin,R.A., Robinson,C.C., Town,C.D., Holmes,K.V., Motley,J., Ransier,A., Fedorova,N., Overton,L., Tsitrin,T., Stockwell,T., Amedeo,P., Bishop,B., Chen,H., Edworthy,P., Gupta,N., Katzel,D., Li,K., Schobel,S., Shrivastava,S., Thovarai,V., Wang,S., Dominguez,S., Holmes,K.	J. Craig Venter Institute	USA	2012-03-24T00:00:00Z		Human coronavirus NL63	Alphacoronavirus	Coronaviridae	ssRNA(+)	27487	GenBank	complete			1	USA: Denver, CO	USA	CO	Homo sapiens	oronasopharynx	2005-01-11		Human coronavirus NL63 strain NL63/DEN/2005/193, complete genome
JQ765571	Human coronavirus NL63		Dominguez,S.R., Sims,G.E., Wentworth,D.E., Halpin,R.A., Robinson,C.C., Town,C.D., Holmes,K.V., Motley,J., Ransier,A., Fedorova,N., Overton,L., Tsitrin,T., Stockwell,T., Amedeo,P., Bishop,B., Chen,H., Edworthy,P., Gupta,N., Katzel,D., Li,K., Schobel,S., Shrivastava,S., Thovarai,V., Wang,S., Dominguez,S., Holmes,K.	J. Craig Venter Institute	USA	2012-03-24T00:00:00Z		Human coronavirus NL63	Alphacoronavirus	Coronaviridae	ssRNA(+)	27487	GenBank	complete			1	USA: Denver, CO	USA	CO	Homo sapiens	oronasopharynx	2005-01-23		Human coronavirus NL63 strain NL63/DEN/2005/271, complete genome
JQ765572	Human coronavirus NL63		Dominguez,S.R., Sims,G.E., Wentworth,D.E., Halpin,R.A., Robinson,C.C., Town,C.D., Holmes,K.V., Motley,J., Ransier,A., Fedorova,N., Overton,L., Tsitrin,T., Stockwell,T., Amedeo,P., Bishop,B., Chen,H., Edworthy,P., Gupta,N., Katzel,D., Li,K., Schobel,S., Shrivastava,S., Thovarai,V., Wang,S., Dominguez,S., Holmes,K.	J. Craig Venter Institute	USA	2012-03-24T00:00:00Z		Human coronavirus NL63	Alphacoronavirus	Coronaviridae	ssRNA(+)	27487	GenBank	complete			1	USA: Denver, CO	USA	CO	Homo sapiens	oronasopharynx	2005-02-01		Human coronavirus NL63 strain NL63/DEN/2005/347, complete genome
JQ765573	Human coronavirus NL63		Dominguez,S.R., Sims,G.E., Wentworth,D.E., Halpin,R.A., Robinson,C.C., Town,C.D., Holmes,K.V., Motley,J., Ransier,A., Fedorova,N., Overton,L., Tsitrin,T., Stockwell,T., Amedeo,P., Bishop,B., Chen,H., Edworthy,P., Gupta,N., Katzel,D., Li,K., Schobel,S., Shrivastava,S., Thovarai,V., Wang,S., Dominguez,S., Holmes,K.	J. Craig Venter Institute	USA	2012-03-24T00:00:00Z		Human coronavirus NL63	Alphacoronavirus	Coronaviridae	ssRNA(+)	27487	GenBank	complete			1	USA: Denver, CO	USA	CO	Homo sapiens	oronasopharynx	2005-04-12		Human coronavirus NL63 strain NL63/DEN/2005/1062, complete genome
JQ765574	Human coronavirus NL63		Dominguez,S.R., Sims,G.E., Wentworth,D.E., Halpin,R.A., Robinson,C.C., Town,C.D., Holmes,K.V., Motley,J., Ransier,A., Fedorova,N., Overton,L., Tsitrin,T., Stockwell,T., Amedeo,P., Bishop,B., Chen,H., Edworthy,P., Gupta,N., Katzel,D., Li,K., Schobel,S., Shrivastava,S., Thovarai,V., Wang,S., Dominguez,S., Holmes,K.	J. Craig Venter Institute	USA	2012-03-24T00:00:00Z		Human coronavirus NL63	Alphacoronavirus	Coronaviridae	ssRNA(+)	27487	GenBank	complete			1	USA: Denver, CO	USA	CO	Homo sapiens	oronasopharynx	2005/11		Human coronavirus NL63 strain NL63/DEN/2005/1862, complete genome
JQ765575	Human coronavirus NL63		Dominguez,S.R., Sims,G.E., Wentworth,D.E., Halpin,R.A., Robinson,C.C., Town,C.D., Holmes,K.V., Motley,J., Ransier,A., Fedorova,N., Overton,L., Tsitrin,T., Stockwell,T., Amedeo,P., Bishop,B., Chen,H., Edworthy,P., Gupta,N., Katzel,D., Li,K., Schobel,S., Shrivastava,S., Thovarai,V., Wang,S., Dominguez,S., Holmes,K.	J. Craig Venter Institute	USA	2012-03-24T00:00:00Z		Human coronavirus NL63	Alphacoronavirus	Coronaviridae	ssRNA(+)	27487	GenBank	complete			1	USA: Denver, CO	USA	CO	Homo sapiens	oronasopharynx	2005-11-21		Human coronavirus NL63 strain NL63/DEN/2005/1876, complete genome
JX504050	Human coronavirus NL63		Lednicky,J.A., Waltzek,T.B., McGeehan,E., Loeb,J.C., Hamilton,S.B., Luetke,M.C.	University of Florida - Gainesville, Environmental and Global Health	USA	2012-10-30T00:00:00Z	NL63/RPTEC/2004	Human coronavirus NL63	Alphacoronavirus	Coronaviridae	ssRNA(+)	27553	GenBank	complete			1	USA	USA		Homo sapiens		2004		Human coronavirus NL63 isolate NL63/RPTEC/2004, complete genome
KF530104	Human coronavirus NL63		Town,C.D., Halpin,R.A., Ransier,A., Fedorova,N., Tsitrin,T., Stockwell,T., Amedeo,P., Appalla,L., Bishop,B., Edworthy,P., Gupta,N., Hoover,J., Katzel,D., Schobel,S., Shrivastava,S., Thovarai,V., Wang,S., Talbot,H.K., Wentworth,D.E., Williams,J.V.	J. Craig Venter Institute	USA	2013-10-07T00:00:00Z		Human coronavirus NL63	Alphacoronavirus	Coronaviridae	ssRNA(+)	27410	GenBank	complete				USA: Nashville, TN	USA	TN	Homo sapiens		1990-04-26		Human coronavirus NL63 strain NL63/human/USA/904-20/1990, complete genome
KF530105	Human coronavirus NL63		Town,C.D., Halpin,R.A., Ransier,A., Fedorova,N., Tsitrin,T., Stockwell,T., Amedeo,P., Appalla,L., Bishop,B., Edworthy,P., Gupta,N., Hoover,J., Katzel,D., Schobel,S., Shrivastava,S., Thovarai,V., Wang,S., Talbot,H.K., Wentworth,D.E., Williams,J.V.	J. Craig Venter Institute	USA	2013-10-07T00:00:00Z		Human coronavirus NL63	Alphacoronavirus	Coronaviridae	ssRNA(+)	27413	GenBank	complete				USA: Nashville, TN	USA	TN	Homo sapiens		2001-02-23		Human coronavirus NL63 strain NL63/human/USA/012-31/2001, complete genome
KF530106	Human coronavirus NL63		Town,C.D., Halpin,R.A., Ransier,A., Fedorova,N., Tsitrin,T., Stockwell,T., Amedeo,P., Appalla,L., Bishop,B., Edworthy,P., Gupta,N., Hoover,J., Katzel,D., Schobel,S., Shrivastava,S., Thovarai,V., Wang,S., Talbot,H.K., Wentworth,D.E., Williams,J.V.	J. Craig Venter Institute	USA	2013-10-07T00:00:00Z		Human coronavirus NL63	Alphacoronavirus	Coronaviridae	ssRNA(+)	27401	GenBank	complete				USA: Nashville, TN	USA	TN	Homo sapiens		1987-12-16		Human coronavirus NL63 strain NL63/human/USA/8712-17/1987, complete genome
KF530107	Human coronavirus NL63		Town,C.D., Halpin,R.A., Ransier,A., Fedorova,N., Tsitrin,T., Stockwell,T., Amedeo,P., Appalla,L., Bishop,B., Edworthy,P., Gupta,N., Hoover,J., Katzel,D., Schobel,S., Shrivastava,S., Thovarai,V., Wang,S., Talbot,H.K., Wentworth,D.E., Williams,J.V.	J. Craig Venter Institute	USA	2013-10-07T00:00:00Z		Human coronavirus NL63	Alphacoronavirus	Coronaviridae	ssRNA(+)	27410	GenBank	complete				USA: Nashville, TN	USA	TN	Homo sapiens		1991-01-24		Human coronavirus NL63 strain NL63/human/USA/911-56/1991, complete genome
KF530108	Human coronavirus NL63		Town,C.D., Halpin,R.A., Ransier,A., Fedorova,N., Tsitrin,T., Stockwell,T., Amedeo,P., Appalla,L., Bishop,B., Edworthy,P., Gupta,N., Hoover,J., Katzel,D., Schobel,S., Shrivastava,S., Thovarai,V., Wang,S., Talbot,H.K., Wentworth,D.E., Williams,J.V.	J. Craig Venter Institute	USA	2013-10-07T00:00:00Z		Human coronavirus NL63	Alphacoronavirus	Coronaviridae	ssRNA(+)	27410	GenBank	complete				USA: Nashville, TN	USA	TN	Homo sapiens		1989-01-05		Human coronavirus NL63 strain NL63/human/USA/891-6/1989, complete genome
KF530109	Human coronavirus NL63		Town,C.D., Halpin,R.A., Ransier,A., Fedorova,N., Tsitrin,T., Stockwell,T., Amedeo,P., Appalla,L., Bishop,B., Edworthy,P., Gupta,N., Hoover,J., Katzel,D., Schobel,S., Shrivastava,S., Thovarai,V., Wang,S., Talbot,H.K., Wentworth,D.E., Williams,J.V.	J. Craig Venter Institute	USA	2013-10-07T00:00:00Z		Human coronavirus NL63	Alphacoronavirus	Coronaviridae	ssRNA(+)	27410	GenBank	complete				USA: Nashville, TN	USA	TN	Homo sapiens		1990-03-21		Human coronavirus NL63 strain NL63/human/USA/903-28/1990, complete genome
KF530110	Human coronavirus NL63		Town,C.D., Halpin,R.A., Ransier,A., Fedorova,N., Tsitrin,T., Stockwell,T., Amedeo,P., Appalla,L., Bishop,B., Edworthy,P., Gupta,N., Hoover,J., Katzel,D., Schobel,S., Shrivastava,S., Thovarai,V., Wang,S., Talbot,H.K., Wentworth,D.E., Williams,J.V.	J. Craig Venter Institute	USA	2013-10-07T00:00:00Z		Human coronavirus NL63	Alphacoronavirus	Coronaviridae	ssRNA(+)	27413	GenBank	complete				USA: Nashville, TN	USA	TN	Homo sapiens		1983-08-16		Human coronavirus NL63 strain NL63/human/USA/838-9/1983, complete genome
KF530111	Human coronavirus NL63		Town,C.D., Halpin,R.A., Ransier,A., Fedorova,N., Tsitrin,T., Stockwell,T., Amedeo,P., Appalla,L., Bishop,B., Edworthy,P., Gupta,N., Hoover,J., Katzel,D., Schobel,S., Shrivastava,S., Thovarai,V., Wang,S., Talbot,H.K., Wentworth,D.E., Williams,J.V.	J. Craig Venter Institute	USA	2013-10-07T00:00:00Z		Human coronavirus NL63	Alphacoronavirus	Coronaviridae	ssRNA(+)	27410	GenBank	complete				USA: Nashville, TN	USA	TN	Homo sapiens		1990-01-05		Human coronavirus NL63 strain NL63/human/USA/901-24/1990, complete genome
KF530113	Human coronavirus NL63		Town,C.D., Halpin,R.A., Ransier,A., Fedorova,N., Tsitrin,T., Stockwell,T., Amedeo,P., Appalla,L., Bishop,B., Edworthy,P., Gupta,N., Hoover,J., Katzel,D., Schobel,S., Shrivastava,S., Thovarai,V., Wang,S., Talbot,H.K., Wentworth,D.E., Williams,J.V.	J. Craig Venter Institute	USA	2013-10-07T00:00:00Z		Human coronavirus NL63	Alphacoronavirus	Coronaviridae	ssRNA(+)	27410	GenBank	complete				USA: Nashville, TN	USA	TN	Homo sapiens		1990-05-29		Human coronavirus NL63 strain NL63/human/USA/905-25/1990, complete genome
KF530114	Human coronavirus NL63		Town,C.D., Halpin,R.A., Ransier,A., Fedorova,N., Tsitrin,T., Stockwell,T., Amedeo,P., Appalla,L., Bishop,B., Edworthy,P., Gupta,N., Hoover,J., Katzel,D., Schobel,S., Shrivastava,S., Thovarai,V., Wang,S., Talbot,H.K., Wentworth,D.E., Williams,J.V.	J. Craig Venter Institute	USA	2013-10-07T00:00:00Z		Human coronavirus NL63	Alphacoronavirus	Coronaviridae	ssRNA(+)	27410	GenBank	complete				USA: Nashville, TN	USA	TN	Homo sapiens		1989-01-03		Human coronavirus NL63 strain NL63/human/USA/891-4/1989, complete genome
KT266906	Human coronavirus NL63		Beau De Rochars,V.M., Lednicky,J., White,S., Loeb,J., Elbadry,M.A., Telisma,T., Chavannes,S., Anilis,M.G., Cella,E., Ciccozzi,M., Okech,B.A., Salemi,M., Morris,J.G. Jr., Lednicky,J.A., White,S.K., Loeb,J.C.	University of Florida - Gainesville, Environmental and Global Health	USA	2015-08-04T00:00:00Z	HCoV NL63/Haiti-1/2015	Human coronavirus NL63	Alphacoronavirus	Coronaviridae	ssRNA(+)	27553	GenBank	complete			1	Haiti	Haiti		Homo sapiens	blood	2015-01-16		Human coronavirus NL63 isolate HCoV NL63/Haiti-1/2015, complete genome
KT381875	Human coronavirus NL63		Beau De Rochars,V.M., Lednicky,J., White,S., Loeb,J., Elbadry,M.A., Telisma,T., Chavannes,S., Anilis,M.G., Cella,E., Ciccozzi,M., Okech,B.A., Salemi,M., Morris,J.G. Jr., Lednicky,J.A., Rand,K.H., Loeb,J.C.	University of Florida - Gainesville, Environmental and Global Health	USA	2015-10-21T00:00:00Z	NL63/UF-1/2015	Human coronavirus NL63	Alphacoronavirus	Coronaviridae	ssRNA(+)	27553	GenBank	complete			1	USA	USA		Homo sapiens	oronasopharynx	2015		Human coronavirus NL63 isolate NL63/UF-1/2015, complete genome
KU521535	Human coronavirus NL63		Beau De Rochars,V.M., Lednicky,J., White,S., Loeb,J., Elbadry,M.A., Telisma,T., Chavannes,S., Anilis,M.G., Cella,E., Ciccozzi,M., Okech,B.A., Salemi,M., Morris,J.G. Jr., Lednicky,J.A., Rand,K.H., Loeb,J.C.	University of Florida - Gainesville, Environmental and Global Health	USA	2016-07-25T00:00:00Z	NL63/UF-2/2015	Human coronavirus NL63	Alphacoronavirus	Coronaviridae	ssRNA(+)	27553	GenBank	complete			1	USA	USA		Homo sapiens	oronasopharynx	2015-09-01		Human coronavirus NL63 isolate NL63/UF-2/2015, complete genome
KX179500	Human coronavirus NL63		Lednicky,J.A., Morris,J.G. Jr., Rand,K.H., White,S.K., Loeb,J.C.	University of Florida - Gainesville, Environmental and Global Health	USA	2016-12-03T00:00:00Z		Human coronavirus NL63	Alphacoronavirus	Coronaviridae	ssRNA(+)	27553	GenBank	complete				USA	USA		Homo sapiens	oronasopharynx	2015/9		Human coronavirus NL63 strain NL63/UF-2/2015, complete genome
KY554967	Human coronavirus NL63		Ogimi,C., Greninger,A.L., Waghmare,A.A., Kuypers,J.M., Shean,R.C., Xie,H., Leisenring,W.M., Stevens-Ayers,T.L., Jerome,K.R., Englund,J.A., Boeckh,M.	UW, Lab Medicine	USA	2017-04-09T00:00:00Z		Human coronavirus NL63	Alphacoronavirus	Coronaviridae	ssRNA(+)	27523	GenBank	complete			1	USA	USA		Homo sapiens		2016		Human coronavirus NL63 strain N06-1144B, complete genome
KY554968	Human coronavirus NL63		Ogimi,C., Greninger,A.L., Waghmare,A.A., Kuypers,J.M., Shean,R.C., Xie,H., Leisenring,W.M., Stevens-Ayers,T.L., Jerome,K.R., Englund,J.A., Boeckh,M.	UW, Lab Medicine	USA	2017-04-09T00:00:00Z		Human coronavirus NL63	Alphacoronavirus	Coronaviridae	ssRNA(+)	27523	GenBank	complete			1	USA	USA		Homo sapiens		2016		Human coronavirus NL63 strain N07-185B, complete genome
KY554969	Human coronavirus NL63		Ogimi,C., Greninger,A.L., Waghmare,A.A., Kuypers,J.M., Shean,R.C., Xie,H., Leisenring,W.M., Stevens-Ayers,T.L., Jerome,K.R., Englund,J.A., Boeckh,M.	UW, Lab Medicine	USA	2017-04-09T00:00:00Z		Human coronavirus NL63	Alphacoronavirus	Coronaviridae	ssRNA(+)	27509	GenBank	complete			1	USA	USA		Homo sapiens		2016		Human coronavirus NL63 strain N07-196B, complete genome
KY554970	Human coronavirus NL63		Ogimi,C., Greninger,A.L., Waghmare,A.A., Kuypers,J.M., Shean,R.C., Xie,H., Leisenring,W.M., Stevens-Ayers,T.L., Jerome,K.R., Englund,J.A., Boeckh,M.	UW, Lab Medicine	USA	2017-04-09T00:00:00Z		Human coronavirus NL63	Alphacoronavirus	Coronaviridae	ssRNA(+)	27540	GenBank	complete			1	USA	USA		Homo sapiens		2016		Human coronavirus NL63 strain N07-324B_182X, complete genome
KY554971	Human coronavirus NL63		Ogimi,C., Greninger,A.L., Waghmare,A.A., Kuypers,J.M., Shean,R.C., Xie,H., Leisenring,W.M., Stevens-Ayers,T.L., Jerome,K.R., Englund,J.A., Boeckh,M.	UW, Lab Medicine	USA	2017-04-09T00:00:00Z		Human coronavirus NL63	Alphacoronavirus	Coronaviridae	ssRNA(+)	27550	GenBank	complete			1	USA	USA		Homo sapiens		2016		Human coronavirus NL63 strain N07-468B_176X, complete genome
KY674915	Human coronavirus NL63		Ogimi,C., Greninger,A.L., Waghmare,A.A., Kuypers,J.M., Shean,R.C., Xie,H., Leisenring,W.M., Stevens-Ayers,T.L., Jerome,K.R., Englund,J.A., Boeckh,M., Makhsous,N.	UW, Lab Medicine	USA	2017-03-29T00:00:00Z		Human coronavirus NL63	Alphacoronavirus	Coronaviridae	ssRNA(+)	27302	GenBank	complete			1	USA	USA		Homo sapiens		2016		Human coronavirus NL63 strain N07-6B, complete genome
KY674916	Human coronavirus NL63		Ogimi,C., Greninger,A.L., Waghmare,A.A., Kuypers,J.M., Shean,R.C., Xie,H., Leisenring,W.M., Stevens-Ayers,T.L., Jerome,K.R., Englund,J.A., Boeckh,M., Makhsous,N.	UW, Lab Medicine	USA	2017-03-29T00:00:00Z		Human coronavirus NL63	Alphacoronavirus	Coronaviridae	ssRNA(+)	27492	GenBank	complete			1	USA	USA		Homo sapiens		2016		Human coronavirus NL63 strain N07-64B, complete genome
KY829118	Human coronavirus NL63		Ogimi,C., Greninger,A.L., Waghmare,A.A., Kuypers,J.M., Shean,R.C., Xie,H., Leisenring,W.M., Stevens-Ayers,T.L., Jerome,K.R., Englund,J.A., Boeckh,M., Makhsous,N.	UW, Lab Medicine	USA	2017-04-29T00:00:00Z		Human coronavirus NL63	Alphacoronavirus	Coronaviridae	ssRNA(+)	27513	GenBank	complete			1	USA	USA		Homo sapiens		2015		Human coronavirus NL63 strain N07-262B, complete genome
KY983586	Human coronavirus NL63	SRR5872050	Greninger,A.L., Makhsous,N., Kuypers,J., Shean,R.C., Jerome,K.R., Kuypers,J.M.			2017-06-04T00:00:00Z		Human coronavirus NL63	Alphacoronavirus	Coronaviridae	ssRNA(+)	27489	GenBank	complete				USA	USA		Homo sapiens		2015	SAMN07309632	Human coronavirus NL63 strain HCoV_NL63/Seattle/USA/SC2940/2015, complete genome
LC488390	Human coronavirus NL63		Kazuya,S., Nao,N., Matsuyama,S., Kageyama,T., Shirato,K.	Virology III; 4-7-1 Gakuen, Musashimurayama, Tokyo 208-0011	Japan	2019-10-30T00:00:00Z	Tokyo/SGH-15/2017	Human coronavirus NL63	Alphacoronavirus	Coronaviridae	ssRNA(+)	27550	GenBank	complete			1	Japan:Tokyo	Japan		Homo sapiens	oronasopharynx	2017		Human coronavirus NL63 Tokyo/SGH-15/2017 RNA, complete genome
LC654455	Human coronavirus NL63		Shirato,K., Kakizaki,M., Tomita,Y., Kawase,M., Takeda,M., Okura,T., Sugimoto,S., Matsuyama,S., Tanaka,T., Kume,Y., Chishiki,M., Ono,T., Moriishi,K., Sonoyama,M., Hosoya,M., Hashimoto,K., Maenaka,K., Suwa,R., Norito,S., Sato,M., Sakuma,H., Suzuki,S.	Department of Virology III; 4-7-1 Gakuen, Musashimurayama, Tokyo 2080011	Japan	2021-10-21T00:00:00Z	Fukushima_H219_2018	Human coronavirus NL63	Alphacoronavirus	Coronaviridae	ssRNA(+)	27516	GenBank	complete			2	Japan: Fukushima	Japan		Homo sapiens		2018		Human coronavirus NL63 Fukushima_H219_2018 RNA, complete genome
MG428699	Human coronavirus NL63		Kiyuka,P.K., Agoti,C.N., Munywoki,P.K., Njeru,R., Bett,A., Otieno,J.R., Otieno,G.P., Kamau,E., Clark,T.G., van der Hoek,L., Kellam,P., Nokes,D.J., Cotten,M., Clark,T.	KEMRI-Wellcome Trust Research Programme, Epidemiology and Demography Department	Kenya	2018-05-22T00:00:00Z	Kilifi_HH_5709_19-May-2010	Human coronavirus NL63	Alphacoronavirus	Coronaviridae	ssRNA(+)	27513	GenBank	complete			1	Kenya	Kenya		Homo sapiens		2010-05-19		Human coronavirus NL63 isolate Kilifi_HH_5709_19-May-2010, complete genome
MG428702	Human coronavirus NL63		Kiyuka,P.K., Agoti,C.N., Munywoki,P.K., Njeru,R., Bett,A., Otieno,J.R., Otieno,G.P., Kamau,E., Clark,T.G., van der Hoek,L., Kellam,P., Nokes,D.J., Cotten,M., Clark,T.	KEMRI-Wellcome Trust Research Programme, Epidemiology and Demography Department	Kenya	2018-05-22T00:00:00Z	Kilifi_HH_3807_11-May-2010	Human coronavirus NL63	Alphacoronavirus	Coronaviridae	ssRNA(+)	27781	GenBank	complete			1	Kenya	Kenya		Homo sapiens		2010-05-11		Human coronavirus NL63 isolate Kilifi_HH_3807_11-May-2010, complete genome
MG772808	Human coronavirus NL63		Kim,J.-M., Kim,S.-T., Yang,J.-S., Kim,S.S., Cheong,H.-M.	Korea Centers for Disease Control and Prevention, Division of Emerging Infectious Disease and Vector Research	Republic of Korea	2018-02-13T00:00:00Z	CN0601/14	Human coronavirus NL63	Alphacoronavirus	Coronaviridae	ssRNA(+)	27535	GenBank	complete				South Korea	South Korea		Homo sapiens	oronasopharynx	2014-11-25		Human coronavirus NL63 isolate CN0601/14, complete genome
MK334043	Human coronavirus NL63		Zhang,L., Gan,M., Zhang,Z., Li,X., Liu,W., Zhu,A., Sun,J., Li,F., Wang,Y., Zhang,F., Zhao,J., Zhou,R.	State Key Laboratory of Respiratory Disease, Guangzhou Institute of Respiratory Health, the First Affiliated Hospital of Guangzhou Medical University	China	2019-08-20T00:00:00Z		Human coronavirus NL63	Alphacoronavirus	Coronaviridae	ssRNA(+)	27516	GenBank	complete			1	China	China		Homo sapiens	oronasopharynx	2018-08-15		Human coronavirus NL63 strain ChinaGD02, complete genome
MK334044	Human coronavirus NL63		Zhang,L., Gan,M., Zhang,Z., Li,X., Liu,W., Zhu,A., Sun,J., Li,F., Wang,Y., Zhang,F., Zhao,J., Zhou,R.	State Key Laboratory of Respiratory Disease, Guangzhou Institute of Respiratory Health, the First Affiliated Hospital of Guangzhou Medical University	China	2019-08-20T00:00:00Z		Human coronavirus NL63	Alphacoronavirus	Coronaviridae	ssRNA(+)	27516	GenBank	complete			1	China	China		Homo sapiens	oronasopharynx	2018-07-13		Human coronavirus NL63 strain ChinaGD03, complete genome
MK334045	Human coronavirus NL63		Zhang,L., Gan,M., Zhang,Z., Li,X., Liu,W., Zhu,A., Sun,J., Li,F., Wang,Y., Zhang,F., Zhao,J., Zhou,R.	State Key Laboratory of Respiratory Disease, Guangzhou Institute of Respiratory Health, the First Affiliated Hospital of Guangzhou Medical University	China	2019-08-20T00:00:00Z		Human coronavirus NL63	Alphacoronavirus	Coronaviridae	ssRNA(+)	27544	GenBank	complete			1	China	China		Homo sapiens	oronasopharynx	2018-08-14		Human coronavirus NL63 strain ChinaGD05, complete genome
MK334046	Human coronavirus NL63		Zhang,L., Gan,M., Zhang,Z., Li,X., Liu,W., Zhu,A., Sun,J., Li,F., Wang,Y., Zhang,F., Zhao,J., Zhou,R.	State Key Laboratory of Respiratory Disease, Guangzhou Institute of Respiratory Health, the First Affiliated Hospital of Guangzhou Medical University	China	2019-08-20T00:00:00Z		Human coronavirus NL63	Alphacoronavirus	Coronaviridae	ssRNA(+)	27531	GenBank	complete			1	China	China		Homo sapiens	oronasopharynx	2018-09-01		Human coronavirus NL63 strain ChinaGD01, complete genome
MK334047	Human coronavirus NL63		Zhang,L., Gan,M., Zhang,Z., Li,X., Liu,W., Zhu,A., Sun,J., Li,F., Wang,Y., Zhang,F., Zhao,J., Zhou,R.	State Key Laboratory of Respiratory Disease, Guangzhou Institute of Respiratory Health, the First Affiliated Hospital of Guangzhou Medical University	China	2019-08-20T00:00:00Z		Human coronavirus NL63	Alphacoronavirus	Coronaviridae	ssRNA(+)	27532	GenBank	complete			1	China	China		Homo sapiens	oronasopharynx	2018-07-25		Human coronavirus NL63 strain ChinaGD04, complete genome
MW202337	Human coronavirus NL63	SRR12893436	Rajagopala,S., Bakhoum,N., Pakala,S., Shilts,M., Rosas-Salazar,C., Mai,A., Boone,H., McHenry,R., Yooseph,S., Halasa,N., Das,S., Rajagopala,S.V., Bakhoum,N.G., Pakala,S.B., Shilts,M.H., Das,S.R.	Vanderbilt University Medical Center, Department of Medicine	USA	2021-10-30T00:00:00Z	NL63_S170	Human coronavirus NL63	Alphacoronavirus	Coronaviridae	ssRNA(+)	27545	GenBank	complete				USA	USA		Homo sapiens		2018	SAMN16547777	MAG: Human coronavirus NL63 isolate NL63_S170, complete genome
NC_005831	Human coronavirus NL63		van der Hoek,L., Pyrc,K., Jebbink,M.F., Vermeulen-Oost,W., Berkhout,R.J., Wolthers,K.C., Wertheim-van Dillen,P.M., Kaandorp,J., Spaargaren,J., Berkhout,B., Berkhout,R.J.M., Wertheim-van Dillen,P.M.E.	National Center for Biotechnology Information, NIH	USA	2004-03-23T00:00:00Z		Human coronavirus NL63	Alphacoronavirus	Coronaviridae	ssRNA(+)	27553	RefSeq	complete			1								Human Coronavirus NL63, complete genome
HKU4
EF065506	Bat coronavirus HKU4-2		Woo,P.C., Wang,M., Lau,S.K., Xu,H., Poon,R.W., Guo,R., Wong,B.H., Gao,K., Tsoi,H.W., Huang,Y., Li,K.S., Lam,C.S., Chan,K.H., Zheng,B.J., Yuen,K.Y., Woo,P.C.Y., Lau,S.K.P., Xu,H.F., Poon,R.W.S., Guo,R.T., Wong,B.H.L., Li,K.S.M.	The University of Hong Kong, Microbiology	China	2007-02-07T00:00:00Z		Tylonycteris bat coronavirus HKU4	Betacoronavirus	Coronaviridae	ssRNA(+)	30286	GenBank	complete			1	China: Guangdong province	China		Chiroptera		2005/10-2006/4		Bat coronavirus HKU4-2, complete genome
EF065508	Bat coronavirus HKU4-4		Woo,P.C., Wang,M., Lau,S.K., Xu,H., Poon,R.W., Guo,R., Wong,B.H., Gao,K., Tsoi,H.W., Huang,Y., Li,K.S., Lam,C.S., Chan,K.H., Zheng,B.J., Yuen,K.Y., Woo,P.C.Y., Lau,S.K.P., Xu,H.F., Poon,R.W.S., Guo,R.T., Wong,B.H.L., Li,K.S.M.	The University of Hong Kong, Microbiology	China	2007-02-07T00:00:00Z		Tylonycteris bat coronavirus HKU4	Betacoronavirus	Coronaviridae	ssRNA(+)	30316	GenBank	complete			1	China: Guangdong province	China		Chiroptera		2005/10-2006/4		Bat coronavirus HKU4-4, complete genome
MH002337	Tylonycteris bat coronavirus HKU4		Luo,C.M., Wang,N., Yang,X.L., Liu,H.Z., Zhang,W., Li,B., Hu,B., Peng,C., Zhu,G.J., Shi,Z.L.	Chinese Academy of Sciences, Wuhan Institute of Virology	China	2020-03-01T00:00:00Z	CZ01	Tylonycteris bat coronavirus HKU4	Betacoronavirus	Coronaviridae	ssRNA(+)	30255	GenBank	complete				China	China				2012-11-01		Tylonycteris bat coronavirus HKU4 isolate CZ01, complete genome
MH002338	Tylonycteris bat coronavirus HKU4		Luo,C.M., Wang,N., Yang,X.L., Liu,H.Z., Zhang,W., Li,B., Hu,B., Peng,C., Zhu,G.J., Shi,Z.L.	Chinese Academy of Sciences, Wuhan Institute of Virology	China	2020-03-01T00:00:00Z	CZ07	Tylonycteris bat coronavirus HKU4	Betacoronavirus	Coronaviridae	ssRNA(+)	30252	GenBank	complete				China	China				2012-11-01		Tylonycteris bat coronavirus HKU4 isolate CZ07, complete genome
MH002339	Tylonycteris bat coronavirus HKU4		Luo,C.M., Wang,N., Yang,X.L., Liu,H.Z., Zhang,W., Li,B., Hu,B., Peng,C., Zhu,G.J., Shi,Z.L.	Chinese Academy of Sciences, Wuhan Institute of Virology	China	2020-03-01T00:00:00Z	SZ140324	Tylonycteris bat coronavirus HKU4	Betacoronavirus	Coronaviridae	ssRNA(+)	30280	GenBank	complete				China	China				2014-04-23		Tylonycteris bat coronavirus HKU4 isolate SZ140324, complete genome
MW218395	Tylonycteris bat coronavirus HKU4		Lau,S.K.P., Fan,R.Y.Y., Zhu,L., Li,K.S.M., Wong,A.C.P., Luk,H.K.H., Wong,E.Y.M., Lam,C.S.F., Lo,G.C.S., Fung,J., He,Z., Fok,F.C.H., Au-Yeung,R.K.H., Zhang,L., Kok,K.-H., Yuen,K.-Y., Woo,P.C.Y.	University of Hong Kong, Department of Microbiology	Hong Kong	2020-12-27T00:00:00Z	SM3A	Tylonycteris bat coronavirus HKU4	Betacoronavirus	Coronaviridae	ssRNA(+)	30248	GenBank	complete				Hong Kong	Hong Kong		Tylonycteris pachypus		2010-08-16		Tylonycteris bat coronavirus HKU4 isolate SM3A, complete genome
MERS-CoV
KJ477103	Middle East respiratory syndrome-related coronavirus		Chu,D.K., Poon,L.L., Gomaa,M.M., Shehata,M.M., Perera,R.A., Abu Zeid,D., El Rifay,A.S., Siu,L.Y., Guan,Y., Webby,R.J., Ali,M.A., Peiris,M., Kayali,G., Chan,R.W., Hemida,M.G., Alnaeem,A., Tao,K.P., Ng,H.Y., Chan,M.C., Nicholls,J.M., Peiris,J.S., Chu,D.K.W., Poon,L.L.M., Ali,M., Peiris,M.J.S.	The University of Hong Kong, School of Public Health	Hong Kong	2014-03-04T00:00:00Z	NRCE-HKU270	Middle East respiratory syndrome-related coronavirus	Betacoronavirus	Coronaviridae	ssRNA(+)	30101	GenBank	complete			2	Egypt	Egypt		Camelus dromedarius		2013		Middle East respiratory syndrome-related coronavirus isolate NRCE-HKU270, complete genome
KU710265	Middle East respiratory syndrome-related coronavirus		Lu,X., Rowe,L.A., Frace,M., Stevens,J., Abedi,G.R., El Nile,O., Banassir,T., Al-Masri,M., Watson,J.T., Assiri,A., Erdman,D.D.	Centers for Disease Control and Prevention, Division of Viral Diseases	USA	2016-08-12T00:00:00Z	Hu/Taif/KSA-7032/2014/S530del	Middle East respiratory syndrome-related coronavirus	Betacoronavirus	Coronaviridae	ssRNA(+)	29566	GenBank	complete			1	Saudi Arabia	Saudi Arabia		Homo sapiens	blood	2014-11-04		Middle East respiratory syndrome-related coronavirus isolate Hu/Taif/KSA-7032/2014/S530del, complete genome
KX108943	Middle East respiratory syndrome-related coronavirus		Lau,S.K., Wernery,R., Wong,E.Y., Joseph,S., Tsang,A.K., Patteril,N.A., Elizabeth,S.K., Chan,K.H., Muhammed,R., Kinne,J., Yuen,K.Y., Wernery,U., Woo,P.C., Lau,S.K.P., Wong,E.Y.M., Tsang,A.K.L., Woo,P.C.Y.	The University of Hong Kong, Microbiology	China	2016-12-29T00:00:00Z	D998/15	Middle East respiratory syndrome-related coronavirus	Betacoronavirus	Coronaviridae	ssRNA(+)	30088	GenBank	complete			1	United Arab Emirates	United Arab Emirates		Camelus dromedarius		2015-04-23		Middle East respiratory syndrome-related coronavirus isolate D998/15, complete genome
MG366882	Middle East respiratory syndrome-related coronavirus		Queen,K., Li,Y., Tao,Y., Zhang,J., Paden,C.R., Assiri,A.M., Tong,S.	Centers for Disease Control and Prevention, Division of Viral Diseases	USA	2017-12-06T00:00:00Z		Middle East respiratory syndrome-related coronavirus	Betacoronavirus	Coronaviridae	ssRNA(+)	30123	GenBank	complete				Saudi Arabia	Saudi Arabia		Homo sapiens	oronasopharynx	2015-06-07		Middle East respiratory syndrome-related coronavirus strain Hu/Riyadh-KSA-8683/2017, complete genome
MG912603	Middle East respiratory syndrome-related coronavirus		Queen,K., Li,Y., Tao,Y., Zhang,J., Paden,C.R., Assiri,A.M., Tong,S.	Centers for Disease Control and Prevention, Division of Viral Diseases	USA	2018-08-31T00:00:00Z		Middle East respiratory syndrome-related coronavirus	Betacoronavirus	Coronaviridae	ssRNA(+)	30123	GenBank	complete				Saudi Arabia	Saudi Arabia		Homo sapiens	oronasopharynx	2017-06-12		Middle East respiratory syndrome-related coronavirus strain Hu/Riyadh-KSA-9693/2017, complete genome
MG912606	Middle East respiratory syndrome-related coronavirus		Queen,K., Li,Y., Tao,Y., Zhang,J., Paden,C.R., Assiri,A.M., Tong,S.	Centers for Disease Control and Prevention, Division of Viral Diseases	USA	2018-08-31T00:00:00Z		Middle East respiratory syndrome-related coronavirus	Betacoronavirus	Coronaviridae	ssRNA(+)	30123	GenBank	complete				Saudi Arabia	Saudi Arabia		Homo sapiens	oronasopharynx	2017-06-14		Middle East respiratory syndrome-related coronavirus strain Hu/Riyadh-KSA-9852/2017, complete genome
MG912607	Middle East respiratory syndrome-related coronavirus		Queen,K., Li,Y., Tao,Y., Zhang,J., Paden,C.R., Assiri,A.M., Tong,S.	Centers for Disease Control and Prevention, Division of Viral Diseases	USA	2018-08-31T00:00:00Z		Middle East respiratory syndrome-related coronavirus	Betacoronavirus	Coronaviridae	ssRNA(+)	30123	GenBank	complete				Saudi Arabia	Saudi Arabia		Homo sapiens	oronasopharynx	2017-06-11		Middle East respiratory syndrome-related coronavirus strain Hu/Riyadh-KSA-9522/2017, complete genome
MG923467	Middle East respiratory syndrome-related coronavirus		Chu,D.K.W., Hui,K.P.Y., Perera,R.A.P.M., Miguel,E., Niemeyer,D., Zhao,J., Channappanavar,R., Dudas,G., Oladipo,J.O., Traore,A., Fassi-Fihri,O., Ali,A., Demissie,G.F., Muth,D., Chan,M.C.W., Nicholls,J.M., Meyerholz,D.K., Kuranga,S.A., Mamo,G., Zhou,Z., So,R.T.Y., Hemida,M.G., Webby,R.J., Roger,F., Rambaut,A., Poon,L.L.M., Perlman,S., Drosten,C., Chevalier,V., Peiris,M.	The University of Hong Kong, School of Public Health	Hong Kong	2018-03-20T00:00:00Z	MERS-CoV camel/Ethiopia/AAU-EPHI-HKU4448/2017	Middle East respiratory syndrome-related coronavirus	Betacoronavirus	Coronaviridae	ssRNA(+)	30077	GenBank	complete			1	Ethiopia	Ethiopia		Camelus dromedarius		2017-03-15		Middle East respiratory syndrome-related coronavirus isolate MERS-CoV camel/Ethiopia/AAU-EPHI-HKU4448/2017, complete genome
MG923469	Middle East respiratory syndrome-related coronavirus		Chu,D.K.W., Hui,K.P.Y., Perera,R.A.P.M., Miguel,E., Niemeyer,D., Zhao,J., Channappanavar,R., Dudas,G., Oladipo,J.O., Traore,A., Fassi-Fihri,O., Ali,A., Demissie,G.F., Muth,D., Chan,M.C.W., Nicholls,J.M., Meyerholz,D.K., Kuranga,S.A., Mamo,G., Zhou,Z., So,R.T.Y., Hemida,M.G., Webby,R.J., Roger,F., Rambaut,A., Poon,L.L.M., Perlman,S., Drosten,C., Chevalier,V., Peiris,M.	The University of Hong Kong, School of Public Health	Hong Kong	2018-03-20T00:00:00Z	MERS-CoV camel/Morocco/CIRAD-HKU213/2015	Middle East respiratory syndrome-related coronavirus	Betacoronavirus	Coronaviridae	ssRNA(+)	29421	GenBank	complete			1	Morocco	Morocco		Camelus dromedarius		2015-03-03		Middle East respiratory syndrome-related coronavirus isolate MERS-CoV camel/Morocco/CIRAD-HKU213/2015, complete genome
MG923472	Middle East respiratory syndrome-related coronavirus		Chu,D.K.W., Hui,K.P.Y., Perera,R.A.P.M., Miguel,E., Niemeyer,D., Zhao,J., Channappanavar,R., Dudas,G., Oladipo,J.O., Traore,A., Fassi-Fihri,O., Ali,A., Demissie,G.F., Muth,D., Chan,M.C.W., Nicholls,J.M., Meyerholz,D.K., Kuranga,S.A., Mamo,G., Zhou,Z., So,R.T.Y., Hemida,M.G., Webby,R.J., Roger,F., Rambaut,A., Poon,L.L.M., Perlman,S., Drosten,C., Chevalier,V., Peiris,M.	The University of Hong Kong, School of Public Health	Hong Kong	2018-03-20T00:00:00Z	MERS-CoV camel/Nigeria/NS004/2015	Middle East respiratory syndrome-related coronavirus	Betacoronavirus	Coronaviridae	ssRNA(+)	29680	GenBank	complete			1	Nigeria	Nigeria		Camelus dromedarius		2015-01-13		Middle East respiratory syndrome-related coronavirus isolate MERS-CoV camel/Nigeria/NS004/2015, complete genome
MG923473	Middle East respiratory syndrome-related coronavirus		Chu,D.K.W., Hui,K.P.Y., Perera,R.A.P.M., Miguel,E., Niemeyer,D., Zhao,J., Channappanavar,R., Dudas,G., Oladipo,J.O., Traore,A., Fassi-Fihri,O., Ali,A., Demissie,G.F., Muth,D., Chan,M.C.W., Nicholls,J.M., Meyerholz,D.K., Kuranga,S.A., Mamo,G., Zhou,Z., So,R.T.Y., Hemida,M.G., Webby,R.J., Roger,F., Rambaut,A., Poon,L.L.M., Perlman,S., Drosten,C., Chevalier,V., Peiris,M.	The University of Hong Kong, School of Public Health	Hong Kong	2018-03-20T00:00:00Z	MERS-CoV camel/Burkina Faso/CIRAD-HKU697/2015	Middle East respiratory syndrome-related coronavirus	Betacoronavirus	Coronaviridae	ssRNA(+)	29374	GenBank	complete			1	Burkina Faso	Burkina Faso		Camelus dromedarius		2015-03-16		Middle East respiratory syndrome-related coronavirus isolate MERS-CoV camel/Burkina Faso/CIRAD-HKU697/2015, complete genome
MG923474	Middle East respiratory syndrome-related coronavirus		Chu,D.K.W., Hui,K.P.Y., Perera,R.A.P.M., Miguel,E., Niemeyer,D., Zhao,J., Channappanavar,R., Dudas,G., Oladipo,J.O., Traore,A., Fassi-Fihri,O., Ali,A., Demissie,G.F., Muth,D., Chan,M.C.W., Nicholls,J.M., Meyerholz,D.K., Kuranga,S.A., Mamo,G., Zhou,Z., So,R.T.Y., Hemida,M.G., Webby,R.J., Roger,F., Rambaut,A., Poon,L.L.M., Perlman,S., Drosten,C., Chevalier,V., Peiris,M.	The University of Hong Kong, School of Public Health	Hong Kong	2018-03-20T00:00:00Z	MERS-CoV camel/Nigeria/NV1405/2016	Middle East respiratory syndrome-related coronavirus	Betacoronavirus	Coronaviridae	ssRNA(+)	29454	GenBank	complete			1	Nigeria	Nigeria		Camelus dromedarius		2016-01-24		Middle East respiratory syndrome-related coronavirus isolate MERS-CoV camel/Nigeria/NV1405/2016, complete genome
MH310909	Middle East respiratory syndrome-related coronavirus		Lu,X.	Centers for Disease Control and Prevention, Division of Viral Diseases	USA	2018-08-31T00:00:00Z		Middle East respiratory syndrome-related coronavirus	Betacoronavirus	Coronaviridae	ssRNA(+)	30065	GenBank	complete				Saudi Arabia	Saudi Arabia		Homo sapiens	oronasopharynx	2017-05-05		Middle East respiratory syndrome-related coronavirus strain Hu/Riyadh-KSA-5767/2017, complete genome
MH432120	Middle East respiratory syndrome-related coronavirus		Al Balwi,M., UdayaRaja G,K., Khan,A., AlAbdulkareem,I., AlMasoud,A., AlAsiri,A., Balavenkatesh Mani,M., AlHarbi,W., El-Saed,A., Balkhy,H.	King Abdullah International Medical Research Center, Medical Genomics Research Department	Saudi Arabia	2018-07-31T00:00:00Z	2366	Middle East respiratory syndrome-related coronavirus	Betacoronavirus	Coronaviridae	ssRNA(+)	30119	GenBank	complete				Saudi Arabia	Saudi Arabia		Homo sapiens		2017-02-28		Middle East respiratory syndrome-related coronavirus isolate 2366, complete genome
MK462247	Middle East respiratory syndrome-related coronavirus		Lu,X., Assiri,A.M., Watson,J.T., Gerber,S.I., Lindstrom,S.	Centers for Disease Control and Prevention, Division of Viral Diseases	USA	2019-03-02T00:00:00Z		Middle East respiratory syndrome-related coronavirus	Betacoronavirus	Coronaviridae	ssRNA(+)	30118	GenBank	complete				Saudi Arabia	Saudi Arabia		Homo sapiens	oronasopharynx	2018-06-08		Middle East respiratory syndrome-related coronavirus strain Hu/Jeddah-KSA-182RS2449/2018, complete genome
MK462249	Middle East respiratory syndrome-related coronavirus		Lu,X., Assiri,A.M., Watson,J.T., Gerber,S.I., Lindstrom,S.	Centers for Disease Control and Prevention, Division of Viral Diseases	USA	2019-03-02T00:00:00Z		Middle East respiratory syndrome-related coronavirus	Betacoronavirus	Coronaviridae	ssRNA(+)	30118	GenBank	complete				Saudi Arabia	Saudi Arabia		Homo sapiens	oronasopharynx	2018-07-09		Middle East respiratory syndrome-related coronavirus strain Hu/Riyadh-KSA-18012493/2018, complete genome
MK462255	Middle East respiratory syndrome-related coronavirus		Lu,X., Assiri,A.M., Watson,J.T., Gerber,S.I., Lindstrom,S.	Centers for Disease Control and Prevention, Division of Viral Diseases	USA	2019-03-02T00:00:00Z		Middle East respiratory syndrome-related coronavirus	Betacoronavirus	Coronaviridae	ssRNA(+)	30052	GenBank	complete				Saudi Arabia	Saudi Arabia		Homo sapiens	oronasopharynx	2018-09-15		Middle East respiratory syndrome-related coronavirus strain Hu/Riyadh-KSA-18014504/2018, complete genome
MK564474	Middle East respiratory syndrome-related coronavirus		Shirato,K., Melaku,S.K., Kawachi,K., Nao,N., Iwata-Yoshikawa,N., Kawase,M., Kamitani,W., Matsuyama,S., Tessema,T.S., Sentsui,H.	National Institute of Infectious Diseases, Department of Virology III	Japan	2019-03-20T00:00:00Z	camel/MERS/Amibara/118/2017	Middle East respiratory syndrome-related coronavirus	Betacoronavirus	Coronaviridae	ssRNA(+)	30085	GenBank	complete				Ethiopia	Ethiopia		Camelus dromedarius	oronasopharynx	2017-08-24		Middle East respiratory syndrome-related coronavirus isolate camel/MERS/Amibara/118/2017, complete genome
MK564475	Middle East respiratory syndrome-related coronavirus		Shirato,K., Melaku,S.K., Kawachi,K., Nao,N., Iwata-Yoshikawa,N., Kawase,M., Kamitani,W., Matsuyama,S., Tessema,T.S., Sentsui,H.	National Institute of Infectious Diseases, Department of Virology III	Japan	2019-03-20T00:00:00Z	camel/MERS/Amibara/126/2017	Middle East respiratory syndrome-related coronavirus	Betacoronavirus	Coronaviridae	ssRNA(+)	30085	GenBank	complete				Ethiopia	Ethiopia		Camelus dromedarius	oronasopharynx	2017-08-24		Middle East respiratory syndrome-related coronavirus isolate camel/MERS/Amibara/126/2017, complete genome
MK967708	Middle East respiratory syndrome-related coronavirus		Shaheen,M.A., Hagag,N.M., Hanafy,S., Ibrahim,E., Mansour,A., Nubie,O., Lubroth,J., Von Dobschuetz,S., Makonnen,Y.	Animal Health Research institute, Genome	Egypt	2019-12-15T00:00:00Z	Merscov/Egypt/Camel/AHRI-FAO-1/2018	Middle East respiratory syndrome-related coronavirus	Betacoronavirus	Coronaviridae	ssRNA(+)	30106	GenBank	complete				Egypt	Egypt		Camelus		2018		Middle East respiratory syndrome-related coronavirus isolate Merscov/Egypt/Camel/AHRI-FAO-1/2018, complete genome
MN654983	Middle East respiratory syndrome-related coronavirus		Chu,D.K.W., Hemida,M., Chor,Y., Cheng,S.M., Alnaeem,A., Poon,L.M., Peiris,M.	The University of Hong Kong, School of Public Health	Hong Kong	2020-12-17T00:00:00Z	Al-Hasa-SA4047/2017	Middle East respiratory syndrome-related coronavirus	Betacoronavirus	Coronaviridae	ssRNA(+)	30112	GenBank	complete				Saudi Arabia	Saudi Arabia		Camelus dromedarius	oronasopharynx	2017/12		Middle East respiratory syndrome-related coronavirus isolate Al-Hasa-SA4047/2017, complete genome
MN654999	Middle East respiratory syndrome-related coronavirus		Chu,D.K.W., Hemida,M., Chor,Y., Cheng,S.M., Alnaeem,A., Poon,L.M., Peiris,M.	The University of Hong Kong, School of Public Health	Hong Kong	2020-12-17T00:00:00Z	Al-Hasa-SA4116/2017	Middle East respiratory syndrome-related coronavirus	Betacoronavirus	Coronaviridae	ssRNA(+)	30113	GenBank	complete				Saudi Arabia	Saudi Arabia		Camelus dromedarius	oronasopharynx	2017/12		Middle East respiratory syndrome-related coronavirus isolate Al-Hasa-SA4116/2017, complete genome
MN655005	Middle East respiratory syndrome-related coronavirus		Chu,D.K.W., Hemida,M., Chor,Y., Cheng,S.M., Alnaeem,A., Poon,L.M., Peiris,M.	The University of Hong Kong, School of Public Health	Hong Kong	2020-12-17T00:00:00Z	Al-Hasa-SA4068/2017	Middle East respiratory syndrome-related coronavirus	Betacoronavirus	Coronaviridae	ssRNA(+)	30111	GenBank	complete				Saudi Arabia	Saudi Arabia		Camelus dromedarius	oronasopharynx	2017/12		Middle East respiratory syndrome-related coronavirus isolate Al-Hasa-SA4068/2017, complete genome
MT226605	Middle East respiratory syndrome-related coronavirus		Al-Shomrani,B.M., Manee,M.M., Alharbi,S.N., Altammami,M.A., Alshehri,M.A., Nassar,M.S., Bakhrebah,M.A., Al-Fageeh,M.B., Alshomrani,B.M., Alfageeh,M.B.	Bioinformatics Unit, National Center for Biotechnlology	Saudi Arabia	2021-01-25T00:00:00Z	Camel/227	Middle East respiratory syndrome-related coronavirus	Betacoronavirus	Coronaviridae	ssRNA(+)	30118	GenBank	complete			1	Saudi Arabia	Saudi Arabia		Camelus dromedarius		2017-02-01		Middle East respiratory syndrome-related coronavirus isolate Camel/227, complete genome
SARS-CoV
AP006557	SARS coronavirus TWH		Shu,H.Y., Wu,K.M., Tsai,S.F.	Shih Feng Tsai, National Health Research Institutes, Division of Molecular and Genomic Medicine; 128, Yen-Chiu-Yuan Road, Sec 2, Taipei, Taiwan 115		2003-08-02T00:00:00Z	TWH	Severe acute respiratory syndrome-related coronavirus	Betacoronavirus	Coronaviridae	ssRNA(+)	29727	GenBank	complete							Homo sapiens				SARS coronavirus TWH genomic RNA, complete genome
AP006558	SARS coronavirus TWJ		Shu,H.Y., Wu,K.M., Tsai,S.F.	Shih Feng Tsai, National Health Research Institutes, Division of Molecular and Genomic Medicine; 128, Yen-Chiu-Yuan Road, Sec 2, Taipei, Taiwan 115		2003-08-02T00:00:00Z	TWJ	Severe acute respiratory syndrome-related coronavirus	Betacoronavirus	Coronaviridae	ssRNA(+)	29725	GenBank	complete							Homo sapiens				SARS coronavirus TWJ genomic RNA, complete genome
AP006559	SARS coronavirus TWK		Shu,H.Y., Wu,K.M., Tsai,S.F.	Shih Feng Tsai, National Health Research Institutes, Division of Molecular and Genomic Medicine; 128, Yen-Chiu-Yuan Road, Sec 2, Taipei, Taiwan 115		2003-08-02T00:00:00Z	TWK	Severe acute respiratory syndrome-related coronavirus	Betacoronavirus	Coronaviridae	ssRNA(+)	29727	GenBank	complete							Homo sapiens				SARS coronavirus TWK genomic RNA, complete genome
AP006560	SARS coronavirus TWS		Shu,H.Y., Wu,K.M., Tsai,S.F.	Shih Feng Tsai, National Health Research Institutes, Division of Molecular and Genomic Medicine; 128, Yen-Chiu-Yuan Road, Sec 2, Taipei, Taiwan 115		2003-08-02T00:00:00Z	TWS	Severe acute respiratory syndrome-related coronavirus	Betacoronavirus	Coronaviridae	ssRNA(+)	29727	GenBank	complete							Homo sapiens				SARS coronavirus TWS genomic RNA, complete genome
AP006561	SARS coronavirus TWY		Shu,H.Y., Wu,K.M., Tsai,S.F.	Shih Feng Tsai, National Health Research Institutes, Division of Molecular and Genomic Medicine; 128, Yen-Chiu-Yuan Road, Sec 2, Taipei, Taiwan 115		2003-08-02T00:00:00Z	TWY	Severe acute respiratory syndrome-related coronavirus	Betacoronavirus	Coronaviridae	ssRNA(+)	29727	GenBank	complete							Homo sapiens				SARS coronavirus TWY genomic RNA, complete genome
AY274119	SARS coronavirus Tor2		He,R., Dobie,F., Ballantine,M., Leeson,A., Li,Y., Bastien,N., Cutts,T., Andonov,A., Cao,J., Booth,T.F., Plummer,F.A., Tyler,S., Baker,L., Li,X.	British Columbia Cancer Research Centre, Genome Sciences Centre	Canada	2003-04-14T00:00:00Z	Tor2	Severe acute respiratory syndrome-related coronavirus	Betacoronavirus	Coronaviridae	ssRNA(+)	29751	GenBank	complete			1	Canada: Toronto	Canada		Homo sapiens				SARS coronavirus Tor2, complete genome
AY278488	SARS coronavirus BJ01		Wu,Q., Zhang,Y., Lu,H., Wang,J., He,X., Liu,Y., Ye,C., Lin,W., Hu,J., Ji,J., Xu,J., Ye,J., Hu,Y., Chen,W., Li,S., Bi,S., Yang,H., Qin,E., Zhu,Q., Yu,M., Fan,B., Chang,G., Si,B., Yang,B., Peng,W., Jiang,T., Liu,B., Deng,Y., Liu,H., Wang,C., Li,Y., Gan,Y., Li,X., Lu,F., Tan,G., Yang,R., Cao,W., Cong,L., Dong,W., Han,Y., Hu,W., Lei,M., Li,C., Li,G., Li,H., Li,W., Liu,J., Liu,Z., Ni,P., Qi,Q., Sun,Y.…	Academy of Military Medical Sciences / Beijing Genomics Institute, Chinese Academy of Sciences, Institute of Microbiology and Epidemiology	China	2003-04-21T00:00:00Z	BJ01	Severe acute respiratory syndrome-related coronavirus	Betacoronavirus	Coronaviridae	ssRNA(+)	29725	GenBank	complete			1				Homo sapiens				SARS coronavirus BJ01, complete genome
AY278489	SARS coronavirus GD01		Wu,Q., Zhang,Y., Lu,H., Wang,J., He,X., Liu,Y., Ye,C., Lin,W., Hu,J., Ji,J., Xu,J., Ye,J., Hu,Y., Chen,W., Li,S., Bi,S., Yang,H., Qin,E., Zhu,Q., Yu,M., Fan,B., Chang,G., Si,B., Yang,B., Peng,W., Jiang,T., Liu,B., Deng,Y., Liu,H., Wang,C., Li,Y., Gan,Y., Li,X., Lu,F., Tan,G., Yang,R., Cao,W., Cong,L., Dong,W., Han,Y., Hu,W., Lei,M., Li,C., Li,G., Li,H., Li,W., Liu,J., Liu,Z., Ni,P., Qi,Q., Sun,Y.…	Academy of Military Medical Sciences / Beijing Genomics Institute, Chinese Academy of Sciences, Institute of Microbiology and Epidemiology	China	2003-04-21T00:00:00Z	GD01	Severe acute respiratory syndrome-related coronavirus	Betacoronavirus	Coronaviridae	ssRNA(+)	29757	GenBank	complete			1				Homo sapiens				SARS coronavirus GD01, complete genome
AY613953	SARS coronavirus GZ0403		Song,H.D., Tu,C.C., Zhang,G.W., Wang,S.Y., Zheng,K., Lei,L.C., Chen,Q.X., Gao,Y.W., Zhou,H.Q., Xiang,H., Zheng,H.J., Chern,S.W., Cheng,F., Pan,C.M., Xuan,H., Chen,S.J., Luo,H.M., Zhou,D.H., Liu,Y.F., He,J.F., Qin,P.Z., Li,L.H., Ren,Y.Q., Liang,W.J., Yu,Y.D., Anderson,L., Wang,M., Xu,R.H., Wu,X.W., Zheng,H.Y., Chen,J.D., Liang,G., Gao,Y., Liao,M., Fang,L., Jiang,L.Y., Li,H., Chen,F., Di,B., He,L.J…	Shanghai Institute of Hematology, 197 Ruijin Road II, Shanghai 200025, China	China	2004-05-03	GZ040	Severe acute respiratory syndrome-related coronavirus	Betacoronavirus	Coronaviridae	ssRNA(+)	3768	GenBank	partial			1	China	China		Homo sapiens				SARS coronavirus GZ0403 spike glycoprotein gene, complete cds
AY278554	SARS coronavirus CUHK-W1		Tsui,S.K., Chim,S.S., Lo,Y.M., Tsui,S.K.W., Lo,Y.M.D., Tam,J.S., Fung,K.P., Chim,S.S.C., Au,C.C., Chan,A.H., Wan,A.W.K., Au,K.W., Chan,C.W., Kou,C.Y.C., Lam,H.M., Lam,W.Y., Lau,S.K., Lau,Y.L., Lau,Y.M., Law,S.L., Law,T.W., Li,M.L.Y., Tse,C.H., Wong,C.H., Yiu,W.H., Lee,C.Y., Chan,A.K.C., Chiu,R.W.K., Ng,E.K.O., Tong,Y.K., Chan,P.K.S., Au-Yeung,C., Cheung,J.K.L., Chu,I., Hung,E.C.W., Waye,M.M.Y.	Chinese University of Hong Kong, Department of Biochemistry	China	2003-04-17T00:00:00Z	CUHK-W1	Severe acute respiratory syndrome-related coronavirus	Betacoronavirus	Coronaviridae	ssRNA(+)	29736	GenBank	complete			1	China: Hong Kong, Prince of Wales Hospital	China		Homo sapiens				SARS coronavirus CUHK-W1, complete genome
AY278741	SARS coronavirus Urbani		Rota,P.A., Oberste,M.S., Monroe,S.S., Nix,W.A., Campagnoli,R., Icenogle,J.P., Penaranda,S., Bankamp,B., Maher,K., Chen,M.H., Tong,S., Tamin,A., Lowe,L., Frace,M., DeRisi,J.L., Chen,Q., Wang,D., Erdman,D.D., Peret,T.C., Burns,C., Ksiazek,T.G., Rollin,P.E., Sanchez,A., Liffick,S., Holloway,B., Limor,J., McCaustland,K., Olsen-Rasmussen,M., Fouchier,R., Gunther,S., Osterhaus,A.D., Drosten,C., Pallans…	Centers for Disease Control and Prevention, Division of Viral and Rickettsial Diseases	USA	2003-04-21T00:00:00Z		Severe acute respiratory syndrome-related coronavirus	Betacoronavirus	Coronaviridae	ssRNA(+)	29727	GenBank	complete			1				Homo sapiens				SARS coronavirus Urbani, complete genome
AY282752	SARS coronavirus CUHK-Su10		Tsui,S.K., Chim,S.S., Lo,Y.M., Tsui,S.K.W., Chim,S.S.C., Au,T.C.H., Chan,A.K.C., Tse,C.H., Chiu,R.W.K., Au-Yeung,C., Chu,I., Au,K.W., Chan,A.H., Chan,C.W., Kou,C.Y.C., Lam,H.M., Lam,W.Y., Lau,S.K., Lau,Y.L., Lau,Y.M., Law,S.L., Law,P.T.W., Li,M.L.Y., Wan,A.W.K., Wong,C.H., Yiu,W.H., Ng,E.K.O., Tong,Y.K., Cheung,J.L.K., Hung,E.C.W., Lee,C.Y., Fung,K.P., Waye,M.M.Y., Chan,P.K.S., Tam,J.S., Lo,D.Y.M.	The Chinese University of Hong Kong, Biochemistry Department	China	2003-05-07T00:00:00Z		Severe acute respiratory syndrome-related coronavirus	Betacoronavirus	Coronaviridae	ssRNA(+)	29736	GenBank	complete			1				Homo sapiens				SARS coronavirus CUHK-Su10, complete genome
AY291315	SARS coronavirus Frankfurt 1		Thiel,V., Ivanov,K.A., Putics,A., Hertzig,T., Schelle,B., Bayer,S., Weissbrich,B., Snijder,E.J., Rabenau,H., Doerr,H.W., Gorbalenya,A.E., Ziebuhr,J., Scheiner,B., Weinand,H.	University of Wuerzburg, Institute of Virology	Germany	2003-06-11T00:00:00Z	Frankfurt 1	Severe acute respiratory syndrome-related coronavirus	Betacoronavirus	Coronaviridae	ssRNA(+)	29727	GenBank	complete			1								SARS coronavirus Frankfurt 1, complete genome
AY291451	SARS coronavirus TW1		Yeh,S.H., Wang,H.Y., Tsai,C.Y., Kao,C.L., Yang,J.Y., Liu,H.W., Su,I.J., Tsai,S.F., Chen,D.S., Chen,P.J., Yeh,S.-H., Kao,C.-L., Tsai,C.-Y., Liu,C.-J., Chen,D.-S., Chen,P.-J.	National Taiwan University, SARS Research Group, College of Medicine	Taiwan	2003-05-14T00:00:00Z		Severe acute respiratory syndrome-related coronavirus	Betacoronavirus	Coronaviridae	ssRNA(+)	29729	GenBank	complete			1	Taiwan	Taiwan		Homo sapiens				SARS coronavirus TW1, complete genome
AY310120	SARS coronavirus FRA		Stadler,K., Masignani,V., Eickmann,M., Becker,S., Abrignani,S., Klenk,H.D., Rappuoli,R., Censini,S., Guidotti,S., Scarselli,M., Mora,M., Covacci,A.	Chiron Srl, Cellular Microbiology and Bioinformatics	Italy	2003-08-12T00:00:00Z		Severe acute respiratory syndrome-related coronavirus	Betacoronavirus	Coronaviridae	ssRNA(+)	29740	GenBank	complete			1								SARS coronavirus FRA, complete genome
AY323977	SARS coronavirus HSR 1		Vicenzi,E., Canducci,F., Pinna,D., Mancini,N., Carletti,S., Lazzarin,A., Bordignon,C., Poli,G., Clementi,M.	Universita Vita-Salute San Raffaele, Diagnostica e Ricerca San Raffaele, Scientific Research Institute San Raffaele	Italy	2003-06-24T00:00:00Z	HSR 1	Severe acute respiratory syndrome-related coronavirus	Betacoronavirus	Coronaviridae	ssRNA(+)	29751	GenBank	complete			1	Italy	Italy						SARS coronavirus HSR 1, complete genome
AY338174	SARS coronavirus Taiwan TC1		Shih,M.C., Peck,K., Chan,W.L., Chu,Y.P., Chen,J.C., Tsai,C.H., Chang,J.G., Chang,J.-G.C., Lin,T.-H., Chen,C.-M., Lin,C.-S., Chan,W.-L., Shih,M.-C.	China Medical University Hospital, Department of Molecular Medicine	Taiwan	2003-07-10T00:00:00Z	TC1	Severe acute respiratory syndrome-related coronavirus	Betacoronavirus	Coronaviridae	ssRNA(+)	29573	GenBank	complete			1				Homo sapiens				SARS coronavirus Taiwan TC1, complete genome
AY338175	SARS coronavirus Taiwan TC2		Shih,M.C., Peck,K., Chan,W.L., Chu,Y.P., Chen,J.C., Tsai,C.H., Chang,J.G., Chang,J., Lin,T., Chen,C., Chan,W., Shih,M.	China Medical University Hospital, Department of Molecular Medicine	Taiwan	2003-07-10T00:00:00Z	TC2	Severe acute respiratory syndrome-related coronavirus	Betacoronavirus	Coronaviridae	ssRNA(+)	29573	GenBank	complete			1				Homo sapiens				SARS coronavirus Taiwan TC2, complete genome
AY345986	SARS coronavirus CUHK-AG01		Chim,S.S.C., Tsui,S.K.W., Chan,K.C.A., Au,T.C.C., Hung,E.C.W., Tong,Y.K., Chiu,R.W.K., Ng,E.K.O., Chan,P.K.S., Chu,C.M., Sung,J.J.Y., Tam,J.S., Fung,K.P., Waye,M.M.Y., Lee,C.Y., Yuen,K.Y., Chung,S., Au-Yeang,C., Au,K.K.A., Chan,A.H., Chan,C.W., Kou,C.Y.C., Lam,W.Y., Lau,S.K., Lau,Y.M., Law,S.L., Law,P.T.W., Li,M.L.Y., Wan,A.W.K., Wong,C.H., Yiu,W.H., Lee,N., Wu,A., Tse,C.H., Chan,L.Y.S., Lo,Y.M.D.	The Chinese University of Hong Kong, Department of Chemical Pathology	China	2003-11-29T00:00:00Z	CUHK-AG01	Severe acute respiratory syndrome-related coronavirus	Betacoronavirus	Coronaviridae	ssRNA(+)	29736	GenBank	complete			1				Homo sapiens				SARS coronavirus CUHK-AG01, complete genome
AY345987	SARS coronavirus CUHK-AG02		Chim,S.S.C., Tsui,S.K.W., Chan,K.C.A., Au,T.C.C., Hung,E.C.W., Tong,Y.K., Chiu,R.W.K., Ng,E.K.O., Chan,P.K.S., Chu,C.M., Sung,J.J.Y., Tam,J.S., Fung,K.P., Waye,M.M.Y., Lee,C.Y., Yuen,K.Y., Chung,S., Au-Yeang,C., Au,K.K.A., Chan,A.H., Chan,C.W., Kou,C.Y.C., Lam,W.Y., Lau,S.K., Lau,Y.M., Law,S.L., Law,P.T.W., Li,M.L.Y., Wan,A.W.K., Wong,C.H., Yiu,W.H., Lee,N., Wu,A., Tse,C.H., Chan,L.Y.S., Lo,Y.M.D.	The Chinese University of Hong Kong, Department of Chemical Pathology	China	2003-11-29T00:00:00Z	CUHK-AG02	Severe acute respiratory syndrome-related coronavirus	Betacoronavirus	Coronaviridae	ssRNA(+)	29736	GenBank	complete			1				Homo sapiens				SARS coronavirus CUHK-AG02, complete genome
AY345988	SARS coronavirus CUHK-AG03		Chim,S.S.C., Tsui,S.K.W., Chan,K.C.A., Au,T.C.C., Hung,E.C.W., Tong,Y.K., Chiu,R.W.K., Ng,E.K.O., Chan,P.K.S., Chu,C.M., Sung,J.J.Y., Tam,J.S., Fung,K.P., Waye,M.M.Y., Lee,C.Y., Yuen,K.Y., Chung,S., Au-Yeang,C., Au,K.K.A., Chan,A.H., Chan,C.W., Kou,C.Y.C., Lam,W.Y., Lau,S.K., Lau,Y.M., Law,S.L., Law,P.T.W., Li,M.L.Y., Wan,A.W.K., Wong,C.H., Yiu,W.H., Lee,N., Wu,A., Tse,C.H., Chan,L.Y.S., Lo,Y.M.D.	The Chinese University of Hong Kong, Department of Chemical Pathology	China	2003-11-29T00:00:00Z	CUHK-AG03	Severe acute respiratory syndrome-related coronavirus	Betacoronavirus	Coronaviridae	ssRNA(+)	29736	GenBank	complete			1				Homo sapiens				SARS coronavirus CUHK-AG03, complete genome
AY348314	SARS coronavirus Taiwan TC3		Shih,M.C., Peck,K., Chan,W.L., Chu,Y.P., Chen,J.C., Tsai,C.H., Chang,J.G., Chang,J.-G., Lin,T.-H., Chen,C.-M., Lin,T.-S., Chan,W.-L., Shih,M.-C.	China Medical University Hospital, Department of Molecular Medicine	Taiwan	2003-07-24T00:00:00Z	TC3	Severe acute respiratory syndrome-related coronavirus	Betacoronavirus	Coronaviridae	ssRNA(+)	29573	GenBank	complete			1	Taiwan	Taiwan		Homo sapiens				SARS coronavirus Taiwan TC3, complete genome
AY350750	SARS coronavirus PUMC01		Zou,K., Zhu,H., Ding,K., Wang,Z., Liu,Y., Wang,T., Yang,J., Wei,G., Zhou,X., Zhang,W., Yu,Z., Fan,Z., Peng,X., Qin,C., Liu,X., Shen,Y., Ni,A., Qiang,B.	Chinese Academy of Medical Sciences and Peking Union Medical College, Biochemistry and Molecular Biology	P.R. China	2003-11-17T00:00:00Z	PUMC01	Severe acute respiratory syndrome-related coronavirus	Betacoronavirus	Coronaviridae	ssRNA(+)	29738	GenBank	complete											SARS coronavirus PUMC01, complete genome
AY357075	SARS coronavirus PUMC02		Zou,K., Zhu,H., Ding,K., Wang,Z., Liu,Y., Wang,T., Yang,J., Wei,G., Zhou,X., Zhang,W., Yu,Z., Qin,C., Liu,X., Shen,Y., Ni,A., Qiang,B.	Chinese Academy of Medical Sciences and Peking Union Medical College, Biochemistry and Molecular Biology	P.R. China	2003-11-17T00:00:00Z	PUMC02	Severe acute respiratory syndrome-related coronavirus	Betacoronavirus	Coronaviridae	ssRNA(+)	29738	GenBank	complete											SARS coronavirus PUMC02, complete genome
AY357076	SARS coronavirus PUMC03		Zou,K., Zhu,H., Ding,K., Wang,Z., Liu,Y., Wang,T., Yang,J., Wei,G., Zhou,X., Zhang,W., Yu,Z., Qin,C., Liu,X., Shen,Y., Ni,A., Qiang,B.	Chinese Academy of Medical Sciences and Peking Union Medical College, Biochemistry and Molecular Biology	P.R. China	2003-11-17T00:00:00Z	PUMC03	Severe acute respiratory syndrome-related coronavirus	Betacoronavirus	Coronaviridae	ssRNA(+)	29745	GenBank	complete											SARS coronavirus PUMC03, complete genome
AY390556	SARS coronavirus GZ02		Zhou,X., Hou,J., He,M., Ding,Y., Wang,Z., Li,J., Liu,Z., Ma,S., Zhang,K., Pan,W., Zhang,J., He,J., Wang,Y., Xu,Y., Wang,X.	Shenzhen Tsinghua Yunxing Biopharmaceutical Co., Ltd.	PR China	2004-01-31T00:00:00Z	GZ02	Severe acute respiratory syndrome-related coronavirus	Betacoronavirus	Coronaviridae	ssRNA(+)	29760	GenBank	complete				China: Guangzhou	China						SARS coronavirus GZ02, complete genome
AY427439	SARS coronavirus AS		Balotta,C., Corvasce,S., Violin,M., Galli,M., Moroni,M., Vigevani,G.M., Ruan,Y.J., Salemi,M.	University of Milan, Institute of Infectious and Tropical Diseases, "L.Sacco" Hospital	Italy	2003-10-13T00:00:00Z		Severe acute respiratory syndrome-related coronavirus	Betacoronavirus	Coronaviridae	ssRNA(+)	29711	GenBank	complete								oronasopharynx			SARS coronavirus AS, complete genome
AY463059	SARS coronavirus ShanghaiQXC1		Yuan,Z., Zhang,X., Hu,Y., Lan,S., Zhou,Z., Wang,H., Wen,Y.	Shanghai Medical College, Fudan University, Key Lab of Medical Molecular Virology	P.R. China	2004-01-05T00:00:00Z		Severe acute respiratory syndrome-related coronavirus	Betacoronavirus	Coronaviridae	ssRNA(+)	29592	GenBank	complete											SARS coronavirus ShanghaiQXC1, complete genome
AY463060	SARS coronavirus ShanghaiQXC2		Yuan,Z., Zhang,X., Hu,Y., Lan,S., Zhou,Z., Wang,H., Wen,Y.	Shanghai Medical College, Fudan University, Key Lab of Medical Molecular Virology	P.R. China	2004-01-05T00:00:00Z		Severe acute respiratory syndrome-related coronavirus	Betacoronavirus	Coronaviridae	ssRNA(+)	29013	GenBank	complete											SARS coronavirus ShanghaiQXC2, complete genome
AY485277	SARS coronavirus Sino1-11		Zhang,J., Liu,Y., Hu,L., Gao,Q., Zhang,Z., Zhang,X., Chen,J., Gong,X., Song,L., Li,J., Li,S., Huang,J., Ning,Y., Gao,H., Qin,C., Dong,X., Wei,J., Dong,G., Yin,W., Jin,W.W., Feng,J.D., Du,Z.L., Hu,L.X., Liu,Y.X., Liu,Y.F., Zhang,X.M., Zhang,J.S., Li,N., Yin,W.D.	Sino Biotech Co., Ltd.	P.R. China	2003-11-30T00:00:00Z		Severe acute respiratory syndrome-related coronavirus	Betacoronavirus	Coronaviridae	ssRNA(+)	29741	GenBank	complete			1				Homo sapiens				SARS coronavirus Sino1-11, complete genome
AY485278	SARS coronavirus Sino3-11		Zhang,J., Liu,Y., Hu,L., Gao,Q., Zhang,Z., Zhang,X., Chen,J., Gong,X., Song,L., Li,J., Li,S., Huang,J., Ning,Y., Gao,H., Qin,C., Dong,X., Wei,J., Dong,G., Yin,W., Jin,W.W., Feng,J.D., Du,Z.L., Hu,L.X., Liu,Y.X., Liu,Y.F., Zhang,X.M., Zhang,J.S., Li,N., Yin,W.D.	Sino Biotech Co., Ltd.	P.R. China	2003-11-30T00:00:00Z		Severe acute respiratory syndrome-related coronavirus	Betacoronavirus	Coronaviridae	ssRNA(+)	29740	GenBank	complete			1				Homo sapiens				SARS coronavirus Sino3-11, complete genome
AY502923	SARS coronavirus TW10		Yeh,S.H., Wang,H.Y., Tsai,C.Y., Kao,C.L., Yang,J.Y., Liu,H.W., Su,I.J., Tsai,S.F., Chen,D.S., Chen,P.J., Yeh,S.-H., Wang,H.-Y., Tsai,C.-Y., Kao,C.-L., Yang,J.-Y., Liu,H.-W., Su,I.-J., Tsai,S.-F., Chen,D.-S., Chen,P.-J.	National Taiwan University, College of Medicine	Taiwan	2004-01-07T00:00:00Z	TW10	Severe acute respiratory syndrome-related coronavirus	Betacoronavirus	Coronaviridae	ssRNA(+)	29729	GenBank	complete			1	Taiwan	Taiwan		Homo sapiens		2003		SARS coronavirus TW10, complete genome
AY502924	SARS coronavirus TW11		Yeh,S.H., Wang,H.Y., Tsai,C.Y., Kao,C.L., Yang,J.Y., Liu,H.W., Su,I.J., Tsai,S.F., Chen,D.S., Chen,P.J., Yeh,S.-H., Wang,H.-Y., Tsai,C.-Y., Kao,C.-L., Yang,J.-Y., Liu,H.-W., Su,I.-J., Tsai,S.-F., Chen,D.-S., Chen,P.-J.	National Taiwan University, College of Medicine	Taiwan	2004-01-07T00:00:00Z	TW11	Severe acute respiratory syndrome-related coronavirus	Betacoronavirus	Coronaviridae	ssRNA(+)	29727	GenBank	complete			1	Taiwan	Taiwan		Homo sapiens		2003		SARS coronavirus TW11, complete genome
AY502925	SARS coronavirus TW2		Yeh,S.H., Wang,H.Y., Tsai,C.Y., Kao,C.L., Yang,J.Y., Liu,H.W., Su,I.J., Tsai,S.F., Chen,D.S., Chen,P.J., Yeh,S.-H., Wang,H.-Y., Tsai,C.-Y., Kao,C.-L., Yang,J.-Y., Liu,H.-W., Su,I.-J., Tsai,S.-F., Chen,D.-S., Chen,P.-J.	National Taiwan University, College of Medicine	Taiwan	2004-01-07T00:00:00Z	TW2	Severe acute respiratory syndrome-related coronavirus	Betacoronavirus	Coronaviridae	ssRNA(+)	29729	GenBank	complete			1	Taiwan	Taiwan		Homo sapiens		2003		SARS coronavirus TW2, complete genome
AY502926	SARS coronavirus TW3		Yeh,S.H., Wang,H.Y., Tsai,C.Y., Kao,C.L., Yang,J.Y., Liu,H.W., Su,I.J., Tsai,S.F., Chen,D.S., Chen,P.J., Yeh,S.-H., Wang,H.-Y., Tsai,C.-Y., Kao,C.-L., Yang,J.-Y., Liu,H.-W., Su,I.-J., Tsai,S.-F., Chen,D.-S., Chen,P.-J.	National Taiwan University, College of Medicine	Taiwan	2004-01-07T00:00:00Z	TW3	Severe acute respiratory syndrome-related coronavirus	Betacoronavirus	Coronaviridae	ssRNA(+)	29729	GenBank	complete			1	Taiwan	Taiwan		Homo sapiens		2003		SARS coronavirus TW3, complete genome
AY502927	SARS coronavirus TW4		Yeh,S.H., Wang,H.Y., Tsai,C.Y., Kao,C.L., Yang,J.Y., Liu,H.W., Su,I.J., Tsai,S.F., Chen,D.S., Chen,P.J., Yeh,S.-H., Wang,H.-Y., Tsai,C.-Y., Kao,C.-L., Yang,J.-Y., Liu,H.-W., Su,I.-J., Tsai,S.-F., Chen,D.-S., Chen,P.-J.	National Taiwan University, College of Medicine	Taiwan	2004-01-07T00:00:00Z	TW4	Severe acute respiratory syndrome-related coronavirus	Betacoronavirus	Coronaviridae	ssRNA(+)	29729	GenBank	complete			1	Taiwan	Taiwan		Homo sapiens		2003		SARS coronavirus TW4, complete genome
AY502928	SARS coronavirus TW5		Yeh,S.H., Wang,H.Y., Tsai,C.Y., Kao,C.L., Yang,J.Y., Liu,H.W., Su,I.J., Tsai,S.F., Chen,D.S., Chen,P.J., Yeh,S.-H., Wang,H.-Y., Tsai,C.-Y., Kao,C.-L., Yang,J.-Y., Liu,H.-W., Su,I.-J., Tsai,S.-F., Chen,D.-S., Chen,P.-J.	National Taiwan University, College of Medicine	Taiwan	2004-01-07T00:00:00Z	TW5	Severe acute respiratory syndrome-related coronavirus	Betacoronavirus	Coronaviridae	ssRNA(+)	29729	GenBank	complete			1	Taiwan	Taiwan		Homo sapiens		2003		SARS coronavirus TW5, complete genome
AY502929	SARS coronavirus TW6		Yeh,S.H., Wang,H.Y., Tsai,C.Y., Kao,C.L., Yang,J.Y., Liu,H.W., Su,I.J., Tsai,S.F., Chen,D.S., Chen,P.J., Yeh,S.-H., Wang,H.-Y., Tsai,C.-Y., Kao,C.-L., Yang,J.-Y., Liu,H.-W., Su,I.-J., Tsai,S.-F., Chen,D.-S., Chen,P.-J.	National Taiwan University, College of Medicine	Taiwan	2004-01-07T00:00:00Z	TW6	Severe acute respiratory syndrome-related coronavirus	Betacoronavirus	Coronaviridae	ssRNA(+)	29729	GenBank	complete			1	Taiwan	Taiwan		Homo sapiens		2003		SARS coronavirus TW6, complete genome
AY502930	SARS coronavirus TW7		Yeh,S.H., Wang,H.Y., Tsai,C.Y., Kao,C.L., Yang,J.Y., Liu,H.W., Su,I.J., Tsai,S.F., Chen,D.S., Chen,P.J., Yeh,S.-H., Wang,H.-Y., Tsai,C.-Y., Kao,C.-L., Yang,J.-Y., Liu,H.-W., Su,I.-J., Tsai,S.-F., Chen,D.-S., Chen,P.-J.	National Taiwan University, College of Medicine	Taiwan	2004-01-07T00:00:00Z	TW7	Severe acute respiratory syndrome-related coronavirus	Betacoronavirus	Coronaviridae	ssRNA(+)	29729	GenBank	complete			1	Taiwan	Taiwan		Homo sapiens		2003		SARS coronavirus TW7, complete genome
AY502931	SARS coronavirus TW8		Yeh,S.H., Wang,H.Y., Tsai,C.Y., Kao,C.L., Yang,J.Y., Liu,H.W., Su,I.J., Tsai,S.F., Chen,D.S., Chen,P.J., Yeh,S.-H., Wang,H.-Y., Tsai,C.-Y., Kao,C.-L., Yang,J.-Y., Liu,H.-W., Su,I.-J., Tsai,S.-F., Chen,D.-S., Chen,P.-J.	National Taiwan University, College of Medicine	Taiwan	2004-01-07T00:00:00Z	TW8	Severe acute respiratory syndrome-related coronavirus	Betacoronavirus	Coronaviridae	ssRNA(+)	29729	GenBank	complete			1	Taiwan	Taiwan		Homo sapiens		2003		SARS coronavirus TW8, complete genome
AY502932	SARS coronavirus TW9		Yeh,S.H., Wang,H.Y., Tsai,C.Y., Kao,C.L., Yang,J.Y., Liu,H.W., Su,I.J., Tsai,S.F., Chen,D.S., Chen,P.J., Yeh,S.-H., Wang,H.-Y., Tsai,C.-Y., Kao,C.-L., Yang,J.-Y., Liu,H.-W., Su,I.-J., Tsai,S.-F., Chen,D.-S., Chen,P.-J.	National Taiwan University, College of Medicine	Taiwan	2004-01-07T00:00:00Z	TW9	Severe acute respiratory syndrome-related coronavirus	Betacoronavirus	Coronaviridae	ssRNA(+)	29729	GenBank	complete			1	Taiwan	Taiwan		Homo sapiens		2003		SARS coronavirus TW9, complete genome
AY508724	SARS coronavirus NS-1		Zheng,H., Wei,C., Ding,R., Wang,W., Li,W., Wang,J., Tao,W., Yu,X., Guo,H., Chen,J., Wei,W., Li,J., Zhang,Y., Wang,X., Sun,Y., Jiao,J., Wang,Y., Zhou,C.	Beijing Hua Te Sen Gene Scientific Inc.; Beijing Import-Exit Inspection and Quarantine Bureau; Beijing Pu Shi Kang Medicine Technic Developmental Center; Beijing Bai Ou Sai Di Technic Developmental Center	P.R.China	2004-01-17T00:00:00Z		Severe acute respiratory syndrome-related coronavirus	Betacoronavirus	Coronaviridae	ssRNA(+)	29732	GenBank	complete											SARS coronavirus NS-1, complete genome
AY525636	SARS coronavirus GD03T0013		Song,H.D., Tu,C.C., Zhang,G.W., Wang,S.Y., Zheng,K., Lei,L.C., Chen,Q.X., Gao,Y.W., Zhou,H.Q., Xiang,H., Zheng,H.J., Chern,S.W., Cheng,F., Pan,C.M., Xuan,H., Chen,S.J., Luo,H.M., Zhou,D.H., Liu,Y.F., He,J.F., Qin,P.Z., Li,L.H., Ren,Y.Q., Liang,W.J., Yu,Y.D., Anderson,L., Wang,M., Xu,R.H., Wu,X.W., Zheng,H.Y., Chen,J.D., Liang,G., Gao,Y., Liao,M., Fang,L., Jiang,L.Y., Li,H., Chen,F., Di,B., He,L.J…	Guangdong Center for Disease Control and Prevention, Institute of Microbiology	China	2004-02-08T00:00:00Z		Severe acute respiratory syndrome-related coronavirus	Betacoronavirus	Coronaviridae	ssRNA(+)	3768	GenBank	partial			1	China: Guangzhou, Guangdong	China		Homo sapiens	oronasopharynx			SARS coronavirus GD03T0013 spike glycoprotein gene, complete cds
AY572035	SARS coronavirus civet010		Wang,M., Yan,M., Xu,H., Liang,W., Kan,B., Zheng,B., Chen,H., Zheng,H., Xu,Y., Zhang,E., Wang,H., Ye,J., Li,G., Li,M., Cui,Z., Liu,Y.F., Guo,R.T., Liu,X.N., Zhan,L.H., Zhou,D.H., Zhao,A., Hai,R., Yu,D., Guan,Y., Xu,J.	National Institute of Communicable Diseases Control and Prevention, China CDC, Diarrhea Department	P R China	2005-08-23T00:00:00Z	civet010	Severe acute respiratory syndrome-related coronavirus	Betacoronavirus	Coronaviridae	ssRNA(+)	29518	GenBank	complete			1	China: Southern China	China		Viverridae		2004		SARS coronavirus civet010, complete genome
AY572038	SARS coronavirus civet020		Wang,M., Yan,M., Xu,H., Liang,W., Kan,B., Zheng,B., Chen,H., Zheng,H., Xu,Y., Zhang,E., Wang,H., Ye,J., Li,G., Li,M., Cui,Z., Liu,Y.F., Guo,R.T., Liu,X.N., Zhan,L.H., Zhou,D.H., Zhao,A., Hai,R., Yu,D., Guan,Y., Xu,J.	National Institute of Communicable Diseases Control and Prevention, China CDC, Diarrhea Department	P R China	2005-08-23T00:00:00Z	civet020	Severe acute respiratory syndrome-related coronavirus	Betacoronavirus	Coronaviridae	ssRNA(+)	29683	GenBank	complete			1	China: Southern China	China		Viverridae		2004		SARS coronavirus civet020, complete genome
AY613951	SARS coronavirus PC4-127		Song,H.D., Tu,C.C., Zhang,G.W., Wang,S.Y., Zheng,K., Lei,L.C., Chen,Q.X., Gao,Y.W., Zhou,H.Q., Xiang,H., Zheng,H.J., Chern,S.W., Cheng,F., Pan,C.M., Xuan,H., Chen,S.J., Luo,H.M., Zhou,D.H., Liu,Y.F., He,J.F., Qin,P.Z., Li,L.H., Ren,Y.Q., Liang,W.J., Yu,Y.D., Anderson,L., Wang,M., Xu,R.H., Wu,X.W., Zheng,H.Y., Chen,J.D., Liang,G., Gao,Y., Liao,M., Fang,L., Jiang,L.Y., Li,H., Chen,F., Di,B., He,L.J…	Shanghai Institute of Hematology	China	2005-01-28T00:00:00Z	PC4-127	Severe acute respiratory syndrome-related coronavirus	Betacoronavirus	Coronaviridae	ssRNA(+)	3768	GenBank	partial			1	China	China		Paradoxurus hermaphroditus				SARS coronavirus PC4-127 spike glycoprotein gene, complete cds
AY613952	SARS coronavirus PC4-205		Song,H.D., Tu,C.C., Zhang,G.W., Wang,S.Y., Zheng,K., Lei,L.C., Chen,Q.X., Gao,Y.W., Zhou,H.Q., Xiang,H., Zheng,H.J., Chern,S.W., Cheng,F., Pan,C.M., Xuan,H., Chen,S.J., Luo,H.M., Zhou,D.H., Liu,Y.F., He,J.F., Qin,P.Z., Li,L.H., Ren,Y.Q., Liang,W.J., Yu,Y.D., Anderson,L., Wang,M., Xu,R.H., Wu,X.W., Zheng,H.Y., Chen,J.D., Liang,G., Gao,Y., Liao,M., Fang,L., Jiang,L.Y., Li,H., Chen,F., Di,B., He,L.J…	Shanghai Institute of Hematology	China	2005-01-28T00:00:00Z	PC4-205	Severe acute respiratory syndrome-related coronavirus	Betacoronavirus	Coronaviridae	ssRNA(+)	3768	GenBank	partial			1	China	China		Paradoxurus hermaphroditus				SARS coronavirus PC4-205 spike glycoprotein gene, complete cds
AY627044	SARS coronavirus PC4-115		Song,H.D., Tu,C.C., Zhang,G.W., Wang,S.Y., Zheng,K., Lei,L.C., Chen,Q.X., Gao,Y.W., Zhou,H.Q., Xiang,H., Zheng,H.J., Chern,S.W., Cheng,F., Pan,C.M., Xuan,H., Chen,S.J., Luo,H.M., Zhou,D.H., Liu,Y.F., He,J.F., Qin,P.Z., Li,L.H., Ren,Y.Q., Liang,W.J., Yu,Y.D., Anderson,L., Wang,M., Xu,R.H., Wu,X.W., Zheng,H.Y., Chen,J.D., Liang,G., Gao,Y., Liao,M., Fang,L., Jiang,L.Y., Li,H., Chen,F., Di,B., He,L.J…	Shanghai Institute of Hematology	China	2005-01-28T00:00:00Z		Severe acute respiratory syndrome-related coronavirus	Betacoronavirus	Coronaviridae	ssRNA(+)	3768	GenBank	partial			1	China	China		Paradoxurus hermaphroditus				SARS coronavirus PC4-115 spike glycoprotein gene, complete cds
AY627045	SARS coronavirus PC4-137		Song,H.D., Tu,C.C., Zhang,G.W., Wang,S.Y., Zheng,K., Lei,L.C., Chen,Q.X., Gao,Y.W., Zhou,H.Q., Xiang,H., Zheng,H.J., Chern,S.W., Cheng,F., Pan,C.M., Xuan,H., Chen,S.J., Luo,H.M., Zhou,D.H., Liu,Y.F., He,J.F., Qin,P.Z., Li,L.H., Ren,Y.Q., Liang,W.J., Yu,Y.D., Anderson,L., Wang,M., Xu,R.H., Wu,X.W., Zheng,H.Y., Chen,J.D., Liang,G., Gao,Y., Liao,M., Fang,L., Jiang,L.Y., Li,H., Chen,F., Di,B., He,L.J…	Shanghai Institute of Hematology	China	2005-01-28T00:00:00Z		Severe acute respiratory syndrome-related coronavirus	Betacoronavirus	Coronaviridae	ssRNA(+)	3768	GenBank	partial			1	China	China		Paradoxurus hermaphroditus				SARS coronavirus PC4-137 spike glycoprotein gene, complete cds
AY627046	SARS coronavirus PC4-145		Song,H.D., Tu,C.C., Zhang,G.W., Wang,S.Y., Zheng,K., Lei,L.C., Chen,Q.X., Gao,Y.W., Zhou,H.Q., Xiang,H., Zheng,H.J., Chern,S.W., Cheng,F., Pan,C.M., Xuan,H., Chen,S.J., Luo,H.M., Zhou,D.H., Liu,Y.F., He,J.F., Qin,P.Z., Li,L.H., Ren,Y.Q., Liang,W.J., Yu,Y.D., Anderson,L., Wang,M., Xu,R.H., Wu,X.W., Zheng,H.Y., Chen,J.D., Liang,G., Gao,Y., Liao,M., Fang,L., Jiang,L.Y., Li,H., Chen,F., Di,B., He,L.J…	Shanghai Institute of Hematology	China	2005-01-28T00:00:00Z		Severe acute respiratory syndrome-related coronavirus	Betacoronavirus	Coronaviridae	ssRNA(+)	3768	GenBank	partial			1	China	China		Paradoxurus hermaphroditus				SARS coronavirus PC4-145 spike glycoprotein gene, complete cds
AY627047	SARS coronavirus PC4-199		Song,H.D., Tu,C.C., Zhang,G.W., Wang,S.Y., Zheng,K., Lei,L.C., Chen,Q.X., Gao,Y.W., Zhou,H.Q., Xiang,H., Zheng,H.J., Chern,S.W., Cheng,F., Pan,C.M., Xuan,H., Chen,S.J., Luo,H.M., Zhou,D.H., Liu,Y.F., He,J.F., Qin,P.Z., Li,L.H., Ren,Y.Q., Liang,W.J., Yu,Y.D., Anderson,L., Wang,M., Xu,R.H., Wu,X.W., Zheng,H.Y., Chen,J.D., Liang,G., Gao,Y., Liao,M., Fang,L., Jiang,L.Y., Li,H., Chen,F., Di,B., He,L.J…	Shanghai Institute of Hematology	China	2005-01-28T00:00:00Z		Severe acute respiratory syndrome-related coronavirus	Betacoronavirus	Coronaviridae	ssRNA(+)	3768	GenBank	partial			1	China	China		Paradoxurus hermaphroditus				SARS coronavirus PC4-199 spike glycoprotein gene, complete cds
AY627048	SARS coronavirus PC4-241		Song,H.D., Tu,C.C., Zhang,G.W., Wang,S.Y., Zheng,K., Lei,L.C., Chen,Q.X., Gao,Y.W., Zhou,H.Q., Xiang,H., Zheng,H.J., Chern,S.W., Cheng,F., Pan,C.M., Xuan,H., Chen,S.J., Luo,H.M., Zhou,D.H., Liu,Y.F., He,J.F., Qin,P.Z., Li,L.H., Ren,Y.Q., Liang,W.J., Yu,Y.D., Anderson,L., Wang,M., Xu,R.H., Wu,X.W., Zheng,H.Y., Chen,J.D., Liang,G., Gao,Y., Liao,M., Fang,L., Jiang,L.Y., Li,H., Chen,F., Di,B., He,L.J…	Shanghai Institute of Hematology	China	2005-01-28T00:00:00Z		Severe acute respiratory syndrome-related coronavirus	Betacoronavirus	Coronaviridae	ssRNA(+)	3768	GenBank	partial			1	China	China		Paradoxurus hermaphroditus				SARS coronavirus PC4-241 spike glycoprotein gene, complete cds
AY686863	SARS coronavirus A022		Kan,B., Wang,M., Jing,H., Xu,H., Jiang,X., Yan,M., Liang,W., Zheng,H., Wan,K., Liu,Q., Cui,B., Xu,Y., Zhang,E., Wang,H., Ye,J., Li,G., Li,M., Cui,Z., Qi,X., Chen,K., Du,L., Gao,K., Zhao,Y.T., Zou,X.Z., Feng,Y.J., Gao,Y.F., Hai,R., Yu,D., Guan,Y., Xu,J.	Institute For Communicable Disease Control and Prevention, Diarrhae Department	China	2005-07-08T00:00:00Z		Severe acute respiratory syndrome-related coronavirus	Betacoronavirus	Coronaviridae	ssRNA(+)	29499	GenBank	complete			1				Paradoxurus hermaphroditus				SARS coronavirus A022, complete genome
AY772062	SARS coronavirus WH20		Lu,B., Tao,L., Wang,T., Zheng,Z., Li,B., Chen,Z., Huang,Y., Hu,Q., Wang,H., Wang,S., Yang,J., Deng,F., Zheng,H., Zhu,G., Wang,M., Zhao,G., Hu,Z.	Wuhan Institute of Virology, The Key Lab of Molecular Virology and the Joint Lab of Invertebrate Pathology	China	2005-03-01T00:00:00Z	WH20	Severe acute respiratory syndrome-related coronavirus	Betacoronavirus	Coronaviridae	ssRNA(+)	29461	GenBank	complete			1								SARS coronavirus WH20, complete genome
PDCoV
KJ567050	Porcine deltacoronavirus 8734/USA-IA/2014		Li,G., Chen,Q., Harmon,K.M., Yoon,K.J., Schwartz,K.J., Hoogland,M.J., Gauger,P.C., Main,R.G., Zhang,J.	Iowa State University, Veterinary Diagnostic and Production Animal Medicine	USA	2014-03-24T00:00:00Z		Coronavirus HKU15	Deltacoronavirus	Coronaviridae	ssRNA(+)	25422	GenBank	complete			1	USA: Iowa	USA	IA	Sus scrofa		2014-02-20		Porcine deltacoronavirus 8734/USA-IA/2014, complete genome
KM820765	Porcine deltacoronavirus KNU14-04		Lee,S., Lee,C.	Kyungpook National University, Department of Microbiology, College of Natural Sciences	South Korea	2014-10-13T00:00:00Z	KNU14-04	Coronavirus HKU15	Deltacoronavirus	Coronaviridae	ssRNA(+)	25422	GenBank	complete			1	South Korea	South Korea		Sus scrofa	feces	2014/4		Porcine deltacoronavirus KNU14-04, complete genome
KP757890	Porcine deltacoronavirus		Dong,N., Fang,L., Zeng,S., Sun,Q., Chen,H., Xiao,S.	Huazhong Agricultural University, State Key Laboratory of Agricultural Microbiology	China	2015-04-20T00:00:00Z	CHN-AH-2004	Coronavirus HKU15	Deltacoronavirus	Coronaviridae	ssRNA(+)	25420	GenBank	complete			1	China	China		Sus scrofa	abdominal cavity	2004-05-24		Porcine deltacoronavirus isolate CHN-AH-2004, complete genome
KP757891	Porcine deltacoronavirus		Dong,N., Fang,L., Zeng,S., Sun,Q., Chen,H., Xiao,S.	Huazhong Agricultural University, State Key Laboratory of Agricultural Microbiology	China	2015-04-20T00:00:00Z	CHN-HB-2014	Coronavirus HKU15	Deltacoronavirus	Coronaviridae	ssRNA(+)	25420	GenBank	complete			1	China	China		Sus scrofa	feces	2014-12-26		Porcine deltacoronavirus isolate CHN-HB-2014, complete genome
KP757892	Porcine deltacoronavirus		Dong,N., Fang,L., Zeng,S., Sun,Q., Chen,H., Xiao,S.	Huazhong Agricultural University, State Key Laboratory of Agricultural Microbiology	China	2015-04-20T00:00:00Z	CHN-JS-2014	Coronavirus HKU15	Deltacoronavirus	Coronaviridae	ssRNA(+)	25420	GenBank	complete			1	China	China		Sus scrofa	feces	2014-12-20		Porcine deltacoronavirus isolate CHN-JS-2014, complete genome
KP981395	Porcine deltacoronavirus		Chen,Q., Gauger,P., Stafne,M., Thomas,J., Arruda,P., Burrough,E., Madson,D., Brodie,J., Magstadt,D., Derscheid,R., Welch,M., Zhang,J.	Iowa State University, Veterinary Diagnostic and Production Animal Medicine	USA	2015-04-08T00:00:00Z		Coronavirus HKU15	Deltacoronavirus	Coronaviridae	ssRNA(+)	25422	GenBank	complete			1	USA: Illinois	USA	IL					Porcine deltacoronavirus strain USA/IL/2014/026PDV_P11, complete genome
KR131621	Porcine deltacoronavirus		Song,D., Zhou,X., Peng,Q., Chen,Y., Zhang,F., Huang,T., Zhang,T., Li,A., Huang,D., Wu,Q., He,H., Tang,Y.	Jiangxi Agricultural University, Department of Preventive Vetarinary Medicine, College of Animal Science and Technology	P.R. China	2015-08-25T00:00:00Z	PDCoV/CHJXNI2/2015	Coronavirus HKU15	Deltacoronavirus	Coronaviridae	ssRNA(+)	25438	GenBank	complete				China	China		Sus scrofa		2015/3		Porcine deltacoronavirus isolate PDCoV/CHJXNI2/2015, complete genome
KR150443	Porcine deltacoronavirus		Marthaler,D., Holzer,K., Jarvis,M.C.	University of Minnesota, Veterinary Diagnostic Laboratory	USA	2016-02-29T00:00:00Z		Coronavirus HKU15	Deltacoronavirus	Coronaviridae	ssRNA(+)	25398	GenBank	complete				USA: Arkansas	USA	AR	Sus scrofa		2015-03-24		Porcine deltacoronavirus strain USA/Arkansas61/2015, complete genome
KR265847	Porcine deltacoronavirus		Homwong,N., Jarvis,M.C., Lam,H.C., Rovira,A., Nelson,M.I., Marthaler,D., Raymond,L., Holzer,K.	University of Minnesota, Veterinary Diagnostic Laboratory	USA	2016-02-29T00:00:00Z		Coronavirus HKU15	Deltacoronavirus	Coronaviridae	ssRNA(+)	25394	GenBank	complete				USA: Minnesota	USA	MN	Sus scrofa		2014-03-06		Porcine deltacoronavirus strain USA/Minnesota442/2014, complete genome
KR265848	Porcine deltacoronavirus		Homwong,N., Jarvis,M.C., Lam,H.C., Rovira,A., Nelson,M.I., Marthaler,D., Raymond,L., Holzer,K.	University of Minnesota, Veterinary Diagnostic Laboratory	USA	2016-02-29T00:00:00Z		Coronavirus HKU15	Deltacoronavirus	Coronaviridae	ssRNA(+)	25396	GenBank	complete				USA: Minnesota	USA	MN	Sus scrofa		2014-03-14		Porcine deltacoronavirus strain USA/Minnesota214/2014, complete genome
KR265849	Porcine deltacoronavirus		Homwong,N., Jarvis,M.C., Lam,H.C., Rovira,A., Nelson,M.I., Marthaler,D., Raymond,L., Holzer,K.	University of Minnesota, Veterinary Diagnostic Laboratory	USA	2016-02-29T00:00:00Z		Coronavirus HKU15	Deltacoronavirus	Coronaviridae	ssRNA(+)	25393	GenBank	complete				USA: Michigan	USA	MI	Sus scrofa		2014-04-02		Porcine deltacoronavirus strain USA/Michigan447/2014, complete genome
KR265850	Porcine deltacoronavirus		Homwong,N., Jarvis,M.C., Lam,H.C., Rovira,A., Nelson,M.I., Marthaler,D., Raymond,L., Holzer,K.	University of Minnesota, Veterinary Diagnostic Laboratory	USA	2016-02-29T00:00:00Z		Coronavirus HKU15	Deltacoronavirus	Coronaviridae	ssRNA(+)	25394	GenBank	complete				USA: Michigan	USA	MI	Sus scrofa		2014-04-02		Porcine deltacoronavirus strain USA/Michigan448/2014, complete genome
KR265851	Porcine deltacoronavirus		Homwong,N., Jarvis,M.C., Lam,H.C., Rovira,A., Nelson,M.I., Marthaler,D., Raymond,L., Holzer,K.	University of Minnesota, Veterinary Diagnostic Laboratory	USA	2016-02-29T00:00:00Z		Coronavirus HKU15	Deltacoronavirus	Coronaviridae	ssRNA(+)	25394	GenBank	complete				USA: Indiana	USA	IN	Sus scrofa		2014-05-13		Porcine deltacoronavirus strain USA/Indiana453/2014, complete genome
KR265852	Porcine deltacoronavirus		Homwong,N., Jarvis,M.C., Lam,H.C., Rovira,A., Nelson,M.I., Marthaler,D., Raymond,L., Holzer,K.	University of Minnesota, Veterinary Diagnostic Laboratory	USA	2016-02-29T00:00:00Z		Coronavirus HKU15	Deltacoronavirus	Coronaviridae	ssRNA(+)	25394	GenBank	complete				USA: Illinois	USA	IL	Sus scrofa		2014-04-21		Porcine deltacoronavirus strain USA/Illinois449/2014, complete genome
KR265853	Porcine deltacoronavirus		Homwong,N., Jarvis,M.C., Lam,H.C., Rovira,A., Nelson,M.I., Marthaler,D., Raymond,L., Holzer,K.	University of Minnesota, Veterinary Diagnostic Laboratory	USA	2016-02-29T00:00:00Z		Coronavirus HKU15	Deltacoronavirus	Coronaviridae	ssRNA(+)	25394	GenBank	complete				USA: Minnesota	USA	MN	Sus scrofa		2013-10-14		Porcine deltacoronavirus strain USA/Minnesota/2013, complete genome
KR265854	Porcine deltacoronavirus		Homwong,N., Jarvis,M.C., Lam,H.C., Rovira,A., Nelson,M.I., Marthaler,D., Raymond,L., Holzer,K.	University of Minnesota, Veterinary Diagnostic Laboratory	USA	2016-02-29T00:00:00Z		Coronavirus HKU15	Deltacoronavirus	Coronaviridae	ssRNA(+)	25394	GenBank	complete				USA: Minnesota	USA	MN	Sus scrofa		2014-05-21		Porcine deltacoronavirus strain USA/Minnesota454/2014, complete genome
KR265855	Porcine deltacoronavirus		Homwong,N., Jarvis,M.C., Lam,H.C., Rovira,A., Nelson,M.I., Marthaler,D., Raymond,L., Holzer,K.	University of Minnesota, Veterinary Diagnostic Laboratory	USA	2016-02-29T00:00:00Z		Coronavirus HKU15	Deltacoronavirus	Coronaviridae	ssRNA(+)	25394	GenBank	complete				USA: Minnesota	USA	MN	Sus scrofa		2014-05-21		Porcine deltacoronavirus strain USA/Minnesota455/2014, complete genome
KR265856	Porcine deltacoronavirus		Homwong,N., Jarvis,M.C., Lam,H.C., Rovira,A., Nelson,M.I., Marthaler,D., Raymond,L., Holzer,K.	University of Minnesota, Veterinary Diagnostic Laboratory	USA	2016-02-29T00:00:00Z		Coronavirus HKU15	Deltacoronavirus	Coronaviridae	ssRNA(+)	25399	GenBank	complete				USA: Illinois	USA	IL	Sus scrofa		2014-02-23		Porcine deltacoronavirus strain USA/Illinois272/2014, complete genome
KR265857	Porcine deltacoronavirus		Homwong,N., Jarvis,M.C., Lam,H.C., Rovira,A., Nelson,M.I., Marthaler,D., Raymond,L., Holzer,K.	University of Minnesota, Veterinary Diagnostic Laboratory	USA	2016-02-29T00:00:00Z		Coronavirus HKU15	Deltacoronavirus	Coronaviridae	ssRNA(+)	25394	GenBank	complete				USA: Illinois	USA	IL	Sus scrofa		2014-02-23		Porcine deltacoronavirus strain USA/Illinois273/2014, complete genome
KR265858	Porcine deltacoronavirus		Homwong,N., Jarvis,M.C., Lam,H.C., Rovira,A., Nelson,M.I., Marthaler,D., Raymond,L., Holzer,K.	University of Minnesota, Veterinary Diagnostic Laboratory	USA	2016-02-29T00:00:00Z		Coronavirus HKU15	Deltacoronavirus	Coronaviridae	ssRNA(+)	25394	GenBank	complete				USA: North Carolina	USA	NC	Sus scrofa		2014-05-06		Porcine deltacoronavirus strain USA/NorthCarolina452/2014, complete genome
KR265859	Porcine deltacoronavirus		Homwong,N., Jarvis,M.C., Lam,H.C., Rovira,A., Nelson,M.I., Marthaler,D., Raymond,L., Holzer,K.	University of Minnesota, Veterinary Diagnostic Laboratory	USA	2016-02-29T00:00:00Z		Coronavirus HKU15	Deltacoronavirus	Coronaviridae	ssRNA(+)	25401	GenBank	complete				USA: Minnesota	USA	MN	Sus scrofa		2014-02-11		Porcine deltacoronavirus strain USA/Minnesota159/2014, complete genome
KR265860	Porcine deltacoronavirus		Homwong,N., Jarvis,M.C., Lam,H.C., Rovira,A., Nelson,M.I., Marthaler,D., Raymond,L., Holzer,K.	University of Minnesota, Veterinary Diagnostic Laboratory	USA	2016-02-29T00:00:00Z		Coronavirus HKU15	Deltacoronavirus	Coronaviridae	ssRNA(+)	25396	GenBank	complete				USA: Nebraska	USA	NE	Sus scrofa		2014-02-05		Porcine deltacoronavirus strain USA/Nebraska209/2014, complete genome
KR265861	Porcine deltacoronavirus		Homwong,N., Jarvis,M.C., Lam,H.C., Rovira,A., Nelson,M.I., Marthaler,D., Raymond,L., Holzer,K.	University of Minnesota, Veterinary Diagnostic Laboratory	USA	2016-02-29T00:00:00Z		Coronavirus HKU15	Deltacoronavirus	Coronaviridae	ssRNA(+)	25404	GenBank	complete				USA: Nebraska	USA	NE	Sus scrofa		2014-02-05		Porcine deltacoronavirus strain USA/Nebraska210/2014, complete genome
KR265862	Porcine deltacoronavirus		Homwong,N., Jarvis,M.C., Lam,H.C., Rovira,A., Nelson,M.I., Marthaler,D., Raymond,L., Holzer,K.	University of Minnesota, Veterinary Diagnostic Laboratory	USA	2016-02-29T00:00:00Z		Coronavirus HKU15	Deltacoronavirus	Coronaviridae	ssRNA(+)	25394	GenBank	complete				USA: Ohio	USA	OH	Sus scrofa		2014-03-26		Porcine deltacoronavirus strain USA/Ohio444/2014, complete genome
KR265863	Porcine deltacoronavirus		Homwong,N., Jarvis,M.C., Lam,H.C., Rovira,A., Nelson,M.I., Marthaler,D., Raymond,L., Holzer,K.	University of Minnesota, Veterinary Diagnostic Laboratory	USA	2016-02-29T00:00:00Z		Coronavirus HKU15	Deltacoronavirus	Coronaviridae	ssRNA(+)	25394	GenBank	complete				USA: Ohio	USA	OH	Sus scrofa		2014-03-27		Porcine deltacoronavirus strain USA/Ohio445/2014, complete genome
KR265864	Porcine deltacoronavirus		Homwong,N., Jarvis,M.C., Lam,H.C., Rovira,A., Nelson,M.I., Marthaler,D., Raymond,L., Holzer,K.	University of Minnesota, Veterinary Diagnostic Laboratory	USA	2016-02-29T00:00:00Z		Coronavirus HKU15	Deltacoronavirus	Coronaviridae	ssRNA(+)	25395	GenBank	complete				USA: Minnesota	USA	MN	Sus scrofa		2014-03-14		Porcine deltacoronavirus strain USA/Minnesota292/2014, complete genome
KR265865	Porcine deltacoronavirus		Homwong,N., Jarvis,M.C., Lam,H.C., Rovira,A., Nelson,M.I., Marthaler,D., Raymond,L., Holzer,K.	University of Minnesota, Veterinary Diagnostic Laboratory	USA	2016-02-29T00:00:00Z		Coronavirus HKU15	Deltacoronavirus	Coronaviridae	ssRNA(+)	25394	GenBank	complete				USA: Iowa	USA	IA	Sus scrofa		2014-06-05		Porcine deltacoronavirus strain USA/Iowa459/2014, complete genome
KT021234	Porcine deltacoronavirus		Chen,F., Zhu,Y., Wu,M., Ku,X., Yao,L., He,Q.	Huazhong Agricultural University, Division of Animal Infectious Disease	China	2015-09-16T00:00:00Z		Coronavirus HKU15	Deltacoronavirus	Coronaviridae	ssRNA(+)	25419	GenBank	complete			1	China	China		Sus scrofa		2015-03-20		Porcine deltacoronavirus strain CH/SXD1/2015, complete genome
KT266822	Porcine deltacoronavirus		Wang,Y.W., Yue,H., Fang,W., Huang,Y.W.	Zhejiang University, Department of Veterinary Medicine, College of Animal Sciences	China	2015-07-21T00:00:00Z		Coronavirus HKU15	Deltacoronavirus	Coronaviridae	ssRNA(+)	25404	GenBank	complete			1	China: Sichuan	China		Sus scrofa	feces	2012		Porcine deltacoronavirus strain CH/Sichuan/S27/2012, complete genome
KT336560	Porcine deltacoronavirus		Dong,N., Fang,L., Zeng,S., Sun,Q., Xiao,S.	Huazhong Agricultural University, State Key Laboratory of Agricultural Microbiology	China	2015-12-19T00:00:00Z	CHN-HN-2014	Coronavirus HKU15	Deltacoronavirus	Coronaviridae	ssRNA(+)	25420	GenBank	complete				China	China		Sus scrofa		2014-11-24		Porcine deltacoronavirus isolate CHN-HN-2014, complete genome
KU051641	Porcine deltacoronavirus		Janetanakit,T., Lumyai,M., Bunpapong,N., Boonyapisitsopa,S., Chaiyawong,S., Nonthabenjawan,N., Kesdaengsakonwut,S., Amonsin,A.	Center of Excellence of Emerging and Re-emerging Infectious Diseases in Animals, Faculty of Veterinary Science, Chulalongkorn University	Thailand	2016-03-09T00:00:00Z		Coronavirus HKU15	Deltacoronavirus	Coronaviridae	ssRNA(+)	25405	GenBank	complete			1	Thailand	Thailand		Sus scrofa	abdominal cavity	2015-06-10		Porcine deltacoronavirus strain PDCoV/Swine/Thailand/S5011/2015, complete genome
KU051649	Porcine deltacoronavirus		Janetanakit,T., Lumyai,M., Bunpapong,N., Boonyapisitsopa,S., Chaiyawong,S., Nonthabenjawan,N., Kesdaengsakonwut,S., Amonsin,A.	Center of Excellence of Emerging and Re-emerging Infectious Diseases in Animals, Faculty of Veterinary Science, Chulalongkorn University	Thailand	2016-03-09T00:00:00Z		Coronavirus HKU15	Deltacoronavirus	Coronaviridae	ssRNA(+)	25405	GenBank	complete			1	Thailand	Thailand		Sus scrofa	lymph	2015-06-30		Porcine deltacoronavirus strain PDCoV/Swine/Thailand/S5015L/2015, complete genome
KU665558	Porcine deltacoronavirus		Pang,F., Fan,B., Xu,X., He,K., Li,B.	Institute of Veterinary Medicine, Jiangsu Academy of Agricultural Sciences	China	2017-10-25T00:00:00Z		Coronavirus HKU15	Deltacoronavirus	Coronaviridae	ssRNA(+)	25370	GenBank	complete				China	China			feces	2014-06-26		Porcine deltacoronavirus strain CHN-LYG-2014, complete genome
KU981059	Porcine deltacoronavirus		Chen,J., Wang,X., Jiao,H., Zhang,X., Shi,D., Shi,H., Liu,J., Feng,L.	Harbin Veterinary Research Institute, Chinese Academy of Agricultural Sciences, Division of Swine Infectious Diseases, State Key Laboratory of Veterinary Biotechnology	China	2016-05-01T00:00:00Z		Coronavirus HKU15	Deltacoronavirus	Coronaviridae	ssRNA(+)	25420	GenBank	complete				China	China		Sus scrofa	abdominal cavity	2015-02-16		Porcine deltacoronavirus strain NH, complete genome
KU981060	Porcine deltacoronavirus		Chen,J., Wang,X., Jiao,H., Zhang,X., Shi,D., Shi,H., Liu,J., Feng,L.	Harbin Veterinary Research Institute, Chinese Academy of Agricultural Sciences, Division of Swine Infectious Diseases, State Key Laboratory of Veterinary Biotechnology	China	2016-05-01T00:00:00Z	passage 0	Coronavirus HKU15	Deltacoronavirus	Coronaviridae	ssRNA(+)	25420	GenBank	complete				China	China			abdominal cavity	2015-04-15		Porcine deltacoronavirus strain NH isolate passage 0, complete genome
KU981061	Porcine deltacoronavirus		Chen,J., Wang,X., Jiao,H., Zhang,X., Shi,D., Shi,H., Liu,J., Feng,L.	Harbin Veterinary Research Institute, Chinese Academy of Agricultural Sciences, Division of Swine Infectious Diseases, State Key Laboratory of Veterinary Biotechnology	China	2016-05-01T00:00:00Z	passage 5	Coronavirus HKU15	Deltacoronavirus	Coronaviridae	ssRNA(+)	25420	GenBank	complete				China	China			abdominal cavity	2015-07-18		Porcine deltacoronavirus strain NH isolate passage 5, complete genome
KU981062	Porcine deltacoronavirus		Chen,J., Wang,X., Jiao,H., Zhang,X., Shi,D., Shi,H., Liu,J., Feng,L.	Harbin Veterinary Research Institute, Chinese Academy of Agricultural Sciences, Division of Swine Infectious Diseases, State Key Laboratory of Veterinary Biotechnology	China	2016-05-01T00:00:00Z	passage 10	Coronavirus HKU15	Deltacoronavirus	Coronaviridae	ssRNA(+)	25420	GenBank	complete				China	China			abdominal cavity	2015-12-30		Porcine deltacoronavirus strain NH isolate passage 10, complete genome
KX022602	Porcine deltacoronavirus		Freeman,M.	University of Minnesota, College of Veterinary Medicine	USA	2016-06-11T00:00:00Z		Coronavirus HKU15	Deltacoronavirus	Coronaviridae	ssRNA(+)	25382	GenBank	complete				USA: Iowa	USA	IA	Sus scrofa	feces	2015-10-15		Porcine deltacoronavirus strain PDCoV/USA/Iowa136/2015, complete genome
KX022603	Porcine deltacoronavirus		Freeman,M.	University of Minnesota, College of Veterinary Medicine	USA	2016-06-11T00:00:00Z		Coronavirus HKU15	Deltacoronavirus	Coronaviridae	ssRNA(+)	25394	GenBank	complete				USA: Minnesota	USA	MN	Sus scrofa	feces	2015-12-18		Porcine deltacoronavirus strain PDCoV/USA/Minnesota140/2015, complete genome
KX022604	Porcine deltacoronavirus		Freeman,M.	University of Minnesota, College of Veterinary Medicine	USA	2016-06-11T00:00:00Z		Coronavirus HKU15	Deltacoronavirus	Coronaviridae	ssRNA(+)	25382	GenBank	complete				USA: Nebraska	USA	NE	Sus scrofa	feces	2015-11-27		Porcine deltacoronavirus strain PDCoV/USA/Nebraska137/2015, complete genome
KX022605	Porcine deltacoronavirus		Freeman,M.	University of Minnesota, College of Veterinary Medicine	USA	2016-06-11T00:00:00Z		Coronavirus HKU15	Deltacoronavirus	Coronaviridae	ssRNA(+)	25320	GenBank	complete				USA: Nebraska	USA	NE	Sus scrofa	feces	2015-12-21		Porcine deltacoronavirus strain PDCoV/USA/Nebraska145/2015, complete genome
KX361343	Porcine deltacoronavirus		Lorsirigool,A., Temeeyasen,G., Stott,C.J., Madapong,A., Saeng-Chuto,K., Cheun-Arom,T., Tripipat,T., Wegner,M., Tuntituvanont,A., Nilubol,D.	Chulalongkorn University, Vet Micro	Thailand	2020-05-31T00:00:00Z	P1_13_ST1_0213/PDCoV/0213/Thailand	Coronavirus HKU15	Deltacoronavirus	Coronaviridae	ssRNA(+)	25406	GenBank	complete				Thailand	Thailand		Sus scrofa	feces, abdominal cavity	2013/2		Porcine deltacoronavirus isolate P1_13_ST1_0213/PDCoV/0213/Thailand, complete genome
KX361344	Porcine deltacoronavirus		Lorsirigool,A., Temeeyasen,G., Stott,C.J., Madapong,A., Saeng-Chuto,K., Cheun-Arom,T., Tripipat,T., Wegner,M., Tuntituvanont,A., Nilubol,D.	Chulalongkorn University, Vet Micro	Thailand	2020-05-31T00:00:00Z	P2_13_ST2_0313/PDCoV/0213/Thailand	Coronavirus HKU15	Deltacoronavirus	Coronaviridae	ssRNA(+)	25406	GenBank	complete				Thailand	Thailand		Sus scrofa	feces, abdominal cavity	2013/3		Porcine deltacoronavirus isolate P2_13_ST2_0313/PDCoV/0213/Thailand, complete genome
KX361345	Porcine deltacoronavirus		Lorsirigool,A., Temeeyasen,G., Stott,C.J., Madapong,A., Saeng-Chuto,K., Cheun-Arom,T., Tripipat,T., Wegner,M., Tuntituvanont,A., Nilubol,D.	Chulalongkorn University, Vet Micro	Thailand	2020-05-31T00:00:00Z	P24_15_NT1_1215/PDCoV/2015/Thailand	Coronavirus HKU15	Deltacoronavirus	Coronaviridae	ssRNA(+)	25406	GenBank	complete				Thailand	Thailand		Sus scrofa	feces, abdominal cavity	2015/12		Porcine deltacoronavirus isolate P24_15_NT1_1215/PDCoV/2015/Thailand, complete genome
KY065120	Porcine deltacoronavirus		Zhao,F., Wu,Y., Zhang,X.	Yangzhou University, Department of Veterinary Medicine	China	2016-12-07T00:00:00Z		Coronavirus HKU15	Deltacoronavirus	Coronaviridae	ssRNA(+)	25413	GenBank	complete				China: Tianjin	China		Sus scrofa	feces	2016		Porcine deltacoronavirus strain CHN/Tianjin/2016, complete genome
KY293677	Porcine deltacoronavirus		Peng,Q., Zhang,M., Ye,Y., Song,D., Zhou,X., Li,A., Zhang,F., Wu,Q., Huang,D., He,H., Tang,Y.	Jiangxi Agricultural University, Department of Preventive Veterinary Medicine	China	2017-07-18T00:00:00Z	CH/JXJGS01/2016	Coronavirus HKU15	Deltacoronavirus	Coronaviridae	ssRNA(+)	25438	GenBank	complete				China	China		Sus scrofa		2016-05-23		Porcine deltacoronavirus isolate CH/JXJGS01/2016, complete genome
KY293678	Porcine deltacoronavirus		Peng,Q., Zhang,M., Ye,Y., Song,D., Zhou,X., Li,A., Zhang,F., Wu,Q., Huang,D., He,H., Tang,Y.	Jiangxi Agricultural University, Department of Preventive Veterinary Medicine	China	2018-07-31T00:00:00Z	CH/JXJGS02/2016	Coronavirus HKU15	Deltacoronavirus	Coronaviridae	ssRNA(+)	25438	GenBank	complete				China	China		Sus scrofa		2016-05-23		Porcine deltacoronavirus isolate CH/JXJGS02/2016, complete genome
KY354363	Porcine deltacoronavirus		Chung,H., Nguyen,V., Oh,W., Park,B.	Department of Veterinary Medicine Virology Lab, College of Veterinary Medicine and Research Institute for Veterinary Science, Seoul National University DaeHakRo 1, GwanAk-Gu, Seoul 151-742, Korea, Department of Veterinary Medicine Virology Lab, College of Veterinary Medicine and Research Institute for Veterinary Science, Seoul National University DaeHakRo 1, GwanAk-Gu, Seoul 151-742, Korea	Seoul	2017-03-04T00:00:00Z	DH1	Coronavirus HKU15	Deltacoronavirus	Coronaviridae	ssRNA(+)	25422	GenBank	complete				South Korea: Kyunggido	South Korea		Sus scrofa		2016-04-01		Porcine deltacoronavirus isolate DH1, complete genome
KY354364	Porcine deltacoronavirus		Chung,H., Nguyen,V., Oh,W., Park,B.	Department of Veterinary Medicine Virology Lab, College of Veterinary Medicine and Research Institute for Veterinary Science, Seoul National University DaeHakRo 1, GwanAk-Gu, Seoul 151-742, Korea, Department of Veterinary Medicine Virology Lab, College of Veterinary Medicine and Research Institute for Veterinary Science, Seoul National University DaeHakRo 1, GwanAk-Gu, Seoul 151-742, Korea	Seoul	2017-03-04T00:00:00Z	DH2	Coronavirus HKU15	Deltacoronavirus	Coronaviridae	ssRNA(+)	25422	GenBank	complete				South Korea: Kyunggido	South Korea		Sus scrofa		2016-04-01		Porcine deltacoronavirus isolate DH2, complete genome
KY363867	Porcine deltacoronavirus		Mai,K., Bai,Y., Wu,Z., Feng,J., Ma,R., Li,Y., Zhou,L., Li,D., Chen,G., Ma,J.	South China Agricultural University, College of Animal Science	China	2017-11-20T00:00:00Z	CHN-GD16-03	Coronavirus HKU15	Deltacoronavirus	Coronaviridae	ssRNA(+)	25396	GenBank	complete				China	China		Sus scrofa		2016-03-18		Porcine deltacoronavirus isolate CHN-GD16-03, complete genome
KY363868	Porcine deltacoronavirus		Mai,K., Bai,Y., Wu,Z., Feng,J., Ma,R., Li,Y., Zhou,L., Li,D., Chen,G., Ma,J.	South China Agricultural University, College of Animal Science	China	2017-11-20T00:00:00Z	CHN-GD16-05	Coronavirus HKU15	Deltacoronavirus	Coronaviridae	ssRNA(+)	25403	GenBank	complete				China	China		Sus scrofa		2016-01-05		Porcine deltacoronavirus isolate CHN-GD16-05, complete genome
KY364365	Porcine deltacoronavirus		Jang,G., Lee,C.	Kyungpook National University, Department of Microbiology, College of Natural Sciences	South Korea	2017-04-24T00:00:00Z	KNU16-07	Coronavirus HKU15	Deltacoronavirus	Coronaviridae	ssRNA(+)	25422	GenBank	complete				South Korea	South Korea		Sus scrofa	feces	2014/7		Porcine deltacoronavirus isolate KNU16-07, complete genome
KY513724	Porcine deltacoronavirus		Huang,Y.W.	Zhejiang University, Department of Veterinary Medicine, College of Animal Sciences	China	2017-12-26T00:00:00Z		Coronavirus HKU15	Deltacoronavirus	Coronaviridae	ssRNA(+)	25413	GenBank	complete				China: Hunan	China		Sus scrofa	feces	2014		Porcine deltacoronavirus strain CH/Hunan/2014, complete genome
KY513725	Porcine deltacoronavirus		Huang,Y.W.	Zhejiang University, Department of Veterinary Medicine, College of Animal Sciences	China	2017-12-26T00:00:00Z		Coronavirus HKU15	Deltacoronavirus	Coronaviridae	ssRNA(+)	25422	GenBank	complete				China: Jiangsu	China		Sus scrofa	feces	2014		Porcine deltacoronavirus strain CH/Jiangsu/2014, complete genome
KY926512	Porcine deltacoronavirus		Jang,G., Lee,K.K., Kim,S.H., Lee,C.	Kyungpook National University, Department of Microbiology, College of Natural Sciences	South Korea	2017-08-13T00:00:00Z	KNU16-11	Coronavirus HKU15	Deltacoronavirus	Coronaviridae	ssRNA(+)	25419	GenBank	complete			1	South Korea	South Korea		Sus scrofa	feces	2016/11		Porcine deltacoronavirus isolate KNU16-11, complete genome
LC260038	Porcine deltacoronavirus		Suzuki,T., Shibahara,T., Imai,N., Yamamoto,T., Ohashi,S.	Viral Diseases and Epidemiology Research Division; 3-1-5 Kannondai, Tsukuba, Ibaraki 3050856	Japan	2018-04-11T00:00:00Z		Coronavirus HKU15	Deltacoronavirus	Coronaviridae	ssRNA(+)	25362	GenBank	complete			1	Japan: Akita	Japan		Sus scrofa domesticus		2014/5		Porcine deltacoronavirus genomic RNA, complete genome, strain: AKT/JPN/2014
LC260039	Porcine deltacoronavirus		Suzuki,T., Shibahara,T., Imai,N., Yamamoto,T., Ohashi,S.	Viral Diseases and Epidemiology Research Division; 3-1-5 Kannondai, Tsukuba, Ibaraki 3050856	Japan	2018-04-11T00:00:00Z		Coronavirus HKU15	Deltacoronavirus	Coronaviridae	ssRNA(+)	25362	GenBank	complete			1	Japan: Gunma	Japan		Sus scrofa domesticus		2014/5		Porcine deltacoronavirus genomic RNA, complete genome, strain: GNM-1/JPN/2014
LC260040	Porcine deltacoronavirus		Suzuki,T., Shibahara,T., Imai,N., Yamamoto,T., Ohashi,S.	Viral Diseases and Epidemiology Research Division; 3-1-5 Kannondai, Tsukuba, Ibaraki 3050856	Japan	2018-04-11T00:00:00Z		Coronavirus HKU15	Deltacoronavirus	Coronaviridae	ssRNA(+)	25362	GenBank	complete			1	Japan: Gunma	Japan		Sus scrofa domesticus		2014/5		Porcine deltacoronavirus genomic RNA, complete genome, strain: GNM-2/JPN/2014
LC260041	Porcine deltacoronavirus		Suzuki,T., Shibahara,T., Imai,N., Yamamoto,T., Ohashi,S.	Viral Diseases and Epidemiology Research Division; 3-1-5 Kannondai, Tsukuba, Ibaraki 3050856	Japan	2018-04-11T00:00:00Z		Coronavirus HKU15	Deltacoronavirus	Coronaviridae	ssRNA(+)	25362	GenBank	complete			1	Japan: Iwate	Japan		Sus scrofa domesticus		2014/5		Porcine deltacoronavirus genomic RNA, complete genome, strain: IWT/JPN/2014
LC260042	Porcine deltacoronavirus		Suzuki,T., Shibahara,T., Imai,N., Yamamoto,T., Ohashi,S.	Viral Diseases and Epidemiology Research Division; 3-1-5 Kannondai, Tsukuba, Ibaraki 3050856	Japan	2018-04-11T00:00:00Z		Coronavirus HKU15	Deltacoronavirus	Coronaviridae	ssRNA(+)	25362	GenBank	complete			1	Japan: Miyazaki	Japan		Sus scrofa domesticus		2014/5		Porcine deltacoronavirus genomic RNA, complete genome, strain: MYZ/JPN/2014
LC260043	Porcine deltacoronavirus		Suzuki,T., Shibahara,T., Imai,N., Yamamoto,T., Ohashi,S.	Viral Diseases and Epidemiology Research Division; 3-1-5 Kannondai, Tsukuba, Ibaraki 3050856	Japan	2018-04-11T00:00:00Z		Coronavirus HKU15	Deltacoronavirus	Coronaviridae	ssRNA(+)	25362	GenBank	complete			1	Japan: Okinawa	Japan		Sus scrofa domesticus		2014/8		Porcine deltacoronavirus genomic RNA, complete genome, strain: OKN/JPN/2014
LC260044	Porcine deltacoronavirus		Suzuki,T., Shibahara,T., Imai,N., Yamamoto,T., Ohashi,S.	Viral Diseases and Epidemiology Research Division; 3-1-5 Kannondai, Tsukuba, Ibaraki 3050856	Japan	2018-04-11T00:00:00Z		Coronavirus HKU15	Deltacoronavirus	Coronaviridae	ssRNA(+)	25362	GenBank	complete			1	Japan: Yamagata	Japan		Sus scrofa domesticus		2014/12		Porcine deltacoronavirus genomic RNA, complete genome, strain: YMG/JPN/2014
LC260045	Porcine deltacoronavirus		Suzuki,T., Hayakawa,J., Ohashi,S.	Viral Diseases and Epidemiology Research Division; 3-1-5 Kannondai, Tsukuba, Ibaraki 3050856	Japan	2017-06-29T00:00:00Z		Coronavirus HKU15	Deltacoronavirus	Coronaviridae	ssRNA(+)	25359	GenBank	complete				Japan: Hokkaido	Japan		Sus scrofa domesticus		2016/9		Porcine deltacoronavirus genomic RNA, complete genome, strain: HKD/JPN/2016
MF041982	Porcine deltacoronavirus		Yang,D., Ju,H., Wang,J., Bai,Y., Ge,F., Liu,J., Li,X., Sun,Q., Yang,X.C., Zhu,J., Zhou,J., Liu,P.	Shanghai Animal Disease Control Center	China	2017-12-27T00:00:00Z		Coronavirus HKU15	Deltacoronavirus	Coronaviridae	ssRNA(+)	25414	GenBank	complete				China	China		Sus scrofa		2016-12-23		Porcine deltacoronavirus strain SHJS/SL/2016, complete genome
MF095123	Porcine deltacoronavirus		Zhang,M., Liu,D., Luo,R., He,Q.	College of Veterinary Medicine Huazhong Agricultural University, State Key Laboratory of Agriculture Microbiology	China	2017-09-16T00:00:00Z	CHN-HG-2017	Coronavirus HKU15	Deltacoronavirus	Coronaviridae	ssRNA(+)	25399	GenBank	complete				China	China		Sus scrofa		2017-02-15		Porcine deltacoronavirus isolate CHN-HG-2017, complete genome
MF280390	Porcine deltacoronavirus		Xu,Z., Zhong,H., Zhou,Q., Du,Y., Chen,L., Zhang,Y., Xue,C., Cao,Y., Li,C.	Sun Yat-sen University, State Key Laboratory of Biocontrol	China	2018-04-02T00:00:00Z		Coronavirus HKU15	Deltacoronavirus	Coronaviridae	ssRNA(+)	25402	GenBank	complete			1	China	China		Sus scrofa		2016		Porcine deltacoronavirus strain CHN-GD-2016, complete genome
MF431742	Porcine deltacoronavirus		Zhang,X., Liu,C., Chen,R.	Shaanxi Nuoweilihua Biotechnology Co. Ltd., R&D	China	2017-08-09T00:00:00Z		Coronavirus HKU15	Deltacoronavirus	Coronaviridae	ssRNA(+)	25420	GenBank	complete				China	China		Sus scrofa	feces	2015		Porcine deltacoronavirus strain GD, complete genome
MF431743	Porcine deltacoronavirus		Liu,C., Zhang,X., Zhang,Z., Chen,R.	Shaanxi Nuoweilihua Biotechnology Co. Ltd., R&D	China	2017-08-09T00:00:00Z		Coronavirus HKU15	Deltacoronavirus	Coronaviridae	ssRNA(+)	25414	GenBank	complete				China	China		Sus scrofa	feces	2014		Porcine deltacoronavirus strain SD, complete genome
MF642322	Porcine deltacoronavirus		Wang,M., Wang,Y., Baloch,A.R., Pan,Y., Tian,L., Xu,F., Shivaramu,S., Chen,S., Zeng,Q.	Gansu Agricultural University, College of Veterinary Medicine	China	2018-06-25T00:00:00Z		Coronavirus HKU15	Deltacoronavirus	Coronaviridae	ssRNA(+)	25420	GenBank	complete			1	China	China		Sus scrofa	feces	2016/8		Porcine deltacoronavirus strain CHN/GS/2016/1, complete genome
MF642323	Porcine deltacoronavirus		Wang,M., Wang,Y., Baloch,A.R., Pan,Y., Tian,L., Xu,F., Shivaramu,S., Chen,S., Zeng,Q.	Gansu Agricultural University, College of Veterinary Medicine	China	2018-06-25T00:00:00Z		Coronavirus HKU15	Deltacoronavirus	Coronaviridae	ssRNA(+)	25420	GenBank	complete			1	China	China		Sus scrofa	feces	2016/8		Porcine deltacoronavirus strain CHN/GS/2016/2, complete genome
MF642324	Porcine deltacoronavirus		Wang,M., Wang,Y., Baloch,A.R., Pan,Y., Tian,L., Xu,F., Shivaramu,S., Chen,S., Zeng,Q.	Gansu Agricultural University, College of Veterinary Medicine	China	2018-06-25T00:00:00Z		Coronavirus HKU15	Deltacoronavirus	Coronaviridae	ssRNA(+)	25420	GenBank	complete			1	China	China		Sus scrofa	feces	2017/4		Porcine deltacoronavirus strain CHN/GS/2017/1, complete genome
MF642325	Porcine deltacoronavirus		Wang,M., Wang,Y., Baloch,A.R., Pan,Y., Tian,L., Xu,F., Shivaramu,S., Chen,S., Zeng,Q.	Gansu Agricultural University, College of Veterinary Medicine	China	2018-06-25T00:00:00Z		Coronavirus HKU15	Deltacoronavirus	Coronaviridae	ssRNA(+)	25420	GenBank	complete			1	China	China		Sus scrofa	feces	2017/3		Porcine deltacoronavirus strain CHN/QH/2017/1, complete genome
MF948005	Porcine deltacoronavirus		Liu,B., Zuo,Y., Luo,S., Hou,L., Shi,Q., Niu,S., Zheng,Z., Zheng,C., Fan,J.	Agricultural University, College of Animal Science and Veterinary Medicine	China	2017-10-16T00:00:00Z		Coronavirus HKU15	Deltacoronavirus	Coronaviridae	ssRNA(+)	25423	GenBank	complete				China	China		Sus scrofa		2017-08-10		Porcine deltacoronavirus strain HB-BD, complete sequence
MG242062	Porcine deltacoronavirus		Liu,S., Zhao,W., Zhu,X., Fang,L., Xiao,S.	College of Veterinary Medicine, Huazhong Agricultural University, Key Laboratory of Agricultural Microbiology	China	2018-04-22T00:00:00Z	CHN-HeB1-2017	Coronavirus HKU15	Deltacoronavirus	Coronaviridae	ssRNA(+)	25414	GenBank	complete				China	China		Sus scrofa		2017		Porcine deltacoronavirus isolate CHN-HeB1-2017, complete genome
MG832584	Porcine deltacoronavirus		Zhou,X., Zhang,P., Guo,X., Ge,X., Han,J., Zhang,L., Yang,H.	China Agricultural University, College of Veterinary Medicine	P.R. China	2018-11-06T00:00:00Z	CHN-HN-1601	Coronavirus HKU15	Deltacoronavirus	Coronaviridae	ssRNA(+)	25419	GenBank	complete				China	China		Sus scrofa	feces	2016/7		Porcine deltacoronavirus isolate CHN-HN-1601, complete genome
MG837130	Porcine deltacoronavirus		Jang,G., Kim,S.H., Lee,Y.J., Kim,S., Lee,D.S., Lee,K.K., Lee,C., Lee,Y.	Kyungpook National University, Department of Microbiology, College of Natural Sciences	South Korea	2018-05-07T00:00:00Z	KNU16-07-P5	Coronavirus HKU15	Deltacoronavirus	Coronaviridae	ssRNA(+)	25422	GenBank	complete			1	South Korea	South Korea		Sus scrofa		2016/11		Porcine deltacoronavirus isolate KNU16-07-P5, complete genome
MG837131	Porcine deltacoronavirus		Jang,G., Kim,S.H., Lee,Y.J., Kim,S., Lee,D.S., Lee,K.K., Lee,C., Lee,Y.	Kyungpook National University, Department of Microbiology, College of Natural Sciences	South Korea	2018-05-07T00:00:00Z	KNU16-07-P10	Coronavirus HKU15	Deltacoronavirus	Coronaviridae	ssRNA(+)	25422	GenBank	complete			1	South Korea	South Korea		Sus scrofa		2016/11		Porcine deltacoronavirus isolate KNU16-07-P10, complete genome
MH025762	Porcine deltacoronavirus		Zhang M, Ye Y, Gong W, Guo N, Zhang F, Li A, Zhou X, Huang D, Song D, Tang Y, Zhang,M., Peng,Q., Ye,Y., Song,D., Zhang,F., Tang,Y.	Jiangxi Agricultural University, College of Animal Science and Technology	China	2020-03-06T00:00:00Z		Coronavirus HKU15	Deltacoronavirus	Coronaviridae	ssRNA(+)	25438	GenBank	complete			1	China	China		Sus scrofa		2016		Porcine deltacoronavirus strain CH/JXJGS01/P7, complete genome
MH025763	Porcine deltacoronavirus		Zhang M, Ye Y, Gong W, Guo N, Zhang F, Li A, Zhou X, Huang D, Song D, Tang Y, Zhang,M., Peng,Q., Ye,Y., Song,D., Zhang,F., Tang,Y.	Jiangxi Agricultural University, College of Animal Science and Technology	China	2020-03-06T00:00:00Z		Coronavirus HKU15	Deltacoronavirus	Coronaviridae	ssRNA(+)	25438	GenBank	complete			1	China	China		Sus scrofa		2016		Porcine deltacoronavirus strain CH/JXJGS01/P20, complete genome
MH025764	Porcine deltacoronavirus		Zhang M, Ye Y, Gong W, Guo N, Zhang F, Li A, Zhou X, Huang D, Song D, Tang Y, Zhang,M., Peng,Q., Ye,Y., Song,D., Zhang,F., Tang,Y.	Jiangxi Agricultural University, College of Animal Science and Technology	China	2020-03-06T00:00:00Z		Coronavirus HKU15	Deltacoronavirus	Coronaviridae	ssRNA(+)	25438	GenBank	complete			1	China	China		Sus scrofa		2016		Porcine deltacoronavirus strain CH/JXJGS01/P50, complete genome
MH118332	Porcine deltacoronavirus		Saeng-Chuto,K., Tripipat,T., Jermsutjarit,P., Nilubol,D.			2020-12-31T00:00:00Z	P19_16_VN_0416	Coronavirus HKU15	Deltacoronavirus	Coronaviridae	ssRNA(+)	25404	GenBank	complete				Viet Nam	Viet Nam		Sus scrofa	feces, abdominal cavity			Porcine deltacoronavirus isolate P19_16_VN_0416, complete genome
MK211169	Porcine deltacoronavirus		Feng,Y.	College of Veterinary Medicine, Sichuan Agricultural University	China	2019-06-30T00:00:00Z		Coronavirus HKU15	Deltacoronavirus	Coronaviridae	ssRNA(+)	25393	GenBank	complete				China	China		Sus scrofa	abdominal cavity	2017-12-24		Porcine deltacoronavirus strain CHN/Sichuan/2017, complete genome
MK330604	Porcine deltacoronavirus		Feng,Y., Li,Y.M., Xu,Z.W.	College of Veterinary Medicine, Sichuan Agricultural University	China	2019-07-27T00:00:00Z		Coronavirus HKU15	Deltacoronavirus	Coronaviridae	ssRNA(+)	25402	GenBank	complete				China	China		Sus scrofa	feces	2017/2		Porcine deltacoronavirus strain CHN/Sichuan/2017, complete genome
MK330605	Porcine deltacoronavirus		Feng,Y., Li,Y.M., Xu,Z.W.	College of Veterinary Medicine, Sichuan Agricultural University	China	2019-07-27T00:00:00Z		Coronavirus HKU15	Deltacoronavirus	Coronaviridae	ssRNA(+)	25413	GenBank	complete				China	China		Sus scrofa	abdominal cavity	2018/1		Porcine deltacoronavirus strain CHN/Sichuan/2018, complete genome
MK355396	Porcine deltacoronavirus		Huang,X., Zhao,Y., Qu,H., Li,C., Chen,R., Hu,J., Fu,J., Xu,M.	Sichuan Agricultural University, Research Center of Swine Disease, College of Veterinary Medicine	China	2019-07-08T00:00:00Z		Coronavirus HKU15	Deltacoronavirus	Coronaviridae	ssRNA(+)	25403	GenBank	complete				China: Sichuan	China		Sus scrofa	feces	2016-02-20		Porcine deltacoronavirus strain CHN-SC2015, complete genome
MK572803	Porcine deltacoronavirus		Huang,X., Zhao,Y., Qu,H., Li,C., Chen,R., Hu,J., Fu,J., Xu,M.	Sichuan Agricultural University, Research Center of Swine Disease, College of Veterinary Medicine	China	2019-07-08T00:00:00Z		Coronavirus HKU15	Deltacoronavirus	Coronaviridae	ssRNA(+)	25403	GenBank	complete				China: Sichuan	China		Sus scrofa	feces	2017/6		Porcine deltacoronavirus strain SCNC201705, complete genome
MK625638	Porcine deltacoronavirus		Zhang,F., Zhang,M., Peng,Q., Song,D., Tang,Y.	College of Animal Science and Technology, Jiangxi Agricultural University, Department of Preventive Veterinary Medicine	China	2021-01-01T00:00:00Z	CH/JXJGS01/2016	Coronavirus HKU15	Deltacoronavirus	Coronaviridae	ssRNA(+)	25447	GenBank	complete				China	China		Sus scrofa		2018/10		Porcine deltacoronavirus isolate CH/JXJGS01/2016, complete genome
MK625639	Porcine deltacoronavirus		Zhang,F., Zhang,M., Peng,Q., Song,D., Tang,Y.	College of Animal Science and Technology, Jiangxi Agricultural University, Department of Preventive Veterinary Medicine	China	2021-01-01T00:00:00Z	CH/JXJGS01/2016	Coronavirus HKU15	Deltacoronavirus	Coronaviridae	ssRNA(+)	25438	GenBank	complete				China	China		Sus scrofa		2018/10		Porcine deltacoronavirus isolate CH/JXJGS01/2016, complete genome
MK625640	Porcine deltacoronavirus		Zhang,F., Zhang,M., Peng,Q., Song,D., Tang,Y.	College of Animal Science and Technology, Jiangxi Agricultural University, Department of Preventive Veterinary Medicine	China	2021-01-01T00:00:00Z	CH/JXJGS01/2016	Coronavirus HKU15	Deltacoronavirus	Coronaviridae	ssRNA(+)	25447	GenBank	complete				China	China		Sus scrofa		2018/10		Porcine deltacoronavirus isolate CH/JXJGS01/2016, complete genome
MK625641	Porcine deltacoronavirus		Zhang,F., Zhang,M., Peng,Q., Song,D., Tang,Y.	College of Animal Science and Technology, Jiangxi Agricultural University, Department of Preventive Veterinary Medicine	China	2021-01-01T00:00:00Z	CH/JXJGS01/2016	Coronavirus HKU15	Deltacoronavirus	Coronaviridae	ssRNA(+)	25446	GenBank	complete				China	China		Sus scrofa		2018/10		Porcine deltacoronavirus isolate CH/JXJGS01/2016, complete genome
MK993519	Porcine deltacoronavirus		Feng,Y., Li,Y., Xu,Z., Xu,L., Ying,X.	Sichuan Agricultural University, College of Veterinary Medicine	China	2019-12-24T00:00:00Z	CHN/Sichuan/2019	Coronavirus HKU15	Deltacoronavirus	Coronaviridae	ssRNA(+)	25380	GenBank	complete				China	China		Sus scrofa	abdominal cavity	2019/1		Porcine deltacoronavirus isolate CHN/Sichuan/2019, complete genome
MN025260	Porcine deltacoronavirus		Qin,Y., Lu,B., He,Y., Li,B., Liu,L., Duan,Q., Su,Q., Chen,Z., Zhou,Y., Zhao,W.	Guangxi Veterinary Research Institute, Department of Virology	China	2020-01-21T00:00:00Z		Coronavirus HKU15	Deltacoronavirus	Coronaviridae	ssRNA(+)	25399	GenBank	complete				China: Guangxi	China		Sus scrofa	feces, abdominal cavity	2017-01-18		Porcine deltacoronavirus, complete genome
MN173779	Porcine deltacoronavirus		Sun,W., Zhang,S., Shi,K., Yin,Y., Lu,H., Jin,N., Huang,H.	Institute of Virology, Wenzhou University	China	2020-07-15T00:00:00Z	CHN-GX11-2018	Coronavirus HKU15	Deltacoronavirus	Coronaviridae	ssRNA(+)	25406	GenBank	complete				China	China				2018		Porcine deltacoronavirus isolate CHN-GX11-2018, complete genome
MN173780	Porcine deltacoronavirus		Sun,W., Zhang,S., Shi,K., Yin,Y., Lu,H., Jin,N., Huang,H.	Institute of Virology, Wenzhou University	China	2020-07-15T00:00:00Z	CHN-GX12-2018	Coronavirus HKU15	Deltacoronavirus	Coronaviridae	ssRNA(+)	25406	GenBank	complete				China	China				2018		Porcine deltacoronavirus isolate CHN-GX12-2018, complete genome
MN173781	Porcine deltacoronavirus		Sun,W., Zhang,S., Shi,K., Yin,Y., Lu,H., Jin,N., Huang,H.	Institute of Virology, Wenzhou University	China	2020-07-15T00:00:00Z	CHN-GX81-2018	Coronavirus HKU15	Deltacoronavirus	Coronaviridae	ssRNA(+)	25408	GenBank	complete				China	China				2018		Porcine deltacoronavirus isolate CHN-GX81-2018, complete genome
MN173782	Porcine deltacoronavirus		Sun,W., Zhang,S., Shi,K., Yin,Y., Lu,H., Jin,N., Huang,H.	Institute of Virology, Wenzhou University	China	2020-07-15T00:00:00Z	CHN-GX09-2018	Coronavirus HKU15	Deltacoronavirus	Coronaviridae	ssRNA(+)	25406	GenBank	complete				China	China				2018		Porcine deltacoronavirus isolate CHN-GX09-2018, complete genome
MN249445	Porcine deltacoronavirus		Qian,S., Jia,X., Zhang,W., Li,Z.	Huazhong Agricultural University, State Key Laboratory of Agricultural Microbiology	China	2019-11-04T00:00:00Z	CHN-JS-2017	Coronavirus HKU15	Deltacoronavirus	Coronaviridae	ssRNA(+)	25424	GenBank	complete				China	China		Sus scrofa	feces	2017-12-11		Porcine deltacoronavirus isolate CHN-JS-2017, complete genome
MN781985	Porcine deltacoronavirus		Jianguo,D., Dan,R.	School of Animal Husbandry and Medical Engineering, Xinyang Agriculture and Forestry University	China	2020-09-22T00:00:00Z	CHzmd2019	Coronavirus HKU15	Deltacoronavirus	Coronaviridae	ssRNA(+)	25420	GenBank	complete				China	China		Sus scrofa				Porcine deltacoronavirus isolate CHzmd2019, complete genome
MT663769	Porcine deltacoronavirus		Tang,M., Rui,P., Ma,Z., Song,T.	Hebei Normal University of Scicine and Technology, Hebei Key Laboratory of Perventive Veterinary Medicine	China	2021-09-08T00:00:00Z		Coronavirus HKU15	Deltacoronavirus	Coronaviridae	ssRNA(+)	25420	GenBank	complete				China	China		Sus scrofa	abdominal cavity	2019-07-23		Porcine deltacoronavirus strain CHN-TS1-2019, complete genome
MW196362	Porcine deltacoronavirus		Deng,X., Buckley,A.C., Pillatzki,A., Lager,K.M., Baker,S.C., Faaberg,K.S.	Loyola University Chicago, Department of Microbiology and Immunology	USA	2020-12-02T00:00:00Z		Coronavirus HKU15	Deltacoronavirus	Coronaviridae	ssRNA(+)	25447	GenBank	complete			1	USA: Illinois	USA	IL	Sus scrofa		2019		Mutant Porcine deltacoronavirus strain USA/IL/2014/026PDV_P11, complete genome
MW685622	Porcine deltacoronavirus		Lednicky,J.A., White,S.K., Alam,M.M., Elbadry,M.A., Stephenson,C.J., Loeb,J.C., Morris,J.G.	University of Florida - Gainesville, Environmental and Global Health	USA	2021-06-09T00:00:00Z	PDCoV/Haiti/Human/0081-4/2014	Coronavirus HKU15	Deltacoronavirus	Coronaviridae	ssRNA(+)	25444	GenBank	complete				Haiti	Haiti		Homo sapiens	blood	2014-12-15		Porcine deltacoronavirus isolate PDCoV/Haiti/Human/0081-4/2014, complete genome
MW685623	Porcine deltacoronavirus		Lednicky,J.A., White,S.K., Alam,M.M., Elbadry,M.A., Stephenson,C.J., Loeb,J.C., Morris,J.G.	University of Florida - Gainesville, Environmental and Global Health	USA	2021-06-09T00:00:00Z	PDCoV/Haiti/Human/0256-1/2015	Coronavirus HKU15	Deltacoronavirus	Coronaviridae	ssRNA(+)	25447	GenBank	complete				Haiti	Haiti		Homo sapiens	blood	2015-03-16		Porcine deltacoronavirus isolate PDCoV/Haiti/Human/0256-1/2015, complete genome
MW685624	Porcine deltacoronavirus		Lednicky,J.A., White,S.K., Alam,M.M., Elbadry,M.A., Stephenson,C.J., Loeb,J.C., Morris,J.G.	University of Florida - Gainesville, Environmental and Global Health	USA	2021-06-09T00:00:00Z	PDCoV/Haiti/Human/0329-4/2015	Coronavirus HKU15	Deltacoronavirus	Coronaviridae	ssRNA(+)	25444	GenBank	complete				Haiti	Haiti		Homo sapiens	blood	2015-04-13		Porcine deltacoronavirus isolate PDCoV/Haiti/Human/0329-4/2015, complete genome
MW854634	Porcine deltacoronavirus		Hsueh,F.-C., Hsu,F.-Y., Chen,Y.-H., Shih,H.-C., Lin,W.-H., Yang,C.-Y., Lin,C.-F., Chiou,M.-T., Lin,C.-N.	Animal Disease Diagnostic Center, National Pingtung University of Science and Technology, Veterinary Medicine	R.O.C.	2021-08-08T00:00:00Z	104-553	Coronavirus HKU15	Deltacoronavirus	Coronaviridae	ssRNA(+)	25418	GenBank	complete				Taiwan	Taiwan		Sus scrofa		2015/6		Porcine deltacoronavirus isolate 104-553, complete genome
MZ291567	Porcine deltacoronavirus		Hu,H., Jung,K., Vlasova,A.N., Chepngeno,J., Lu,Z., Wang,Q., Saif,L.J., Niu,X., Hou,Y.J., Kong,F.	Center for Food Animal Health, The Ohio State University	USA	2021-06-28T00:00:00Z		Coronavirus HKU15	Deltacoronavirus	Coronaviridae	ssRNA(+)	25438	GenBank	complete				USA	USA		Sus scrofa		2014		Porcine deltacoronavirus strain OH-FD22 P7, complete genome
MZ802955	Porcine deltacoronavirus		Hao,J.J.	School of Veterinary Medicine, Northeast Agricultural University	China	2021-08-22T00:00:00Z	CH-HLJ-20	Coronavirus HKU15	Deltacoronavirus	Coronaviridae	ssRNA(+)	25403	GenBank	complete				China	China		Sus scrofa		2020/9		Porcine deltacoronavirus isolate CH-HLJ-20, complete genome
PEDV
AF353511	Porcine epidemic diarrhea virus		Bridgen,A., Duarte,M., Tobler,K., Laude,H., Ackermann,M., Rasschaert,D., Kocherhans,R., Carvajal,A.	University of Zurich, Virologisches Institut, Vet. Med. Fak.	Switzerland	2001-04-23T00:00:00Z		Porcine epidemic diarrhea virus	Alphacoronavirus	Coronaviridae	ssRNA(+)	28033	GenBank	complete			5								Porcine epidemic diarrhea virus strain CV777, complete genome
EF185992	Porcine epidemic diarrhea virus		Cheng,J., Liu,J.X., Bai,Y.M., Yin,X.P., Li,B.Y., Li,J.Q.	Lanzhou Veterinary Research Institute, Chinese Academy of Agricultural Sciences, State Key Laboratory of Veterinary Etiological Biological	China	2007-01-16T00:00:00Z		Porcine epidemic diarrhea virus	Alphacoronavirus	Coronaviridae	ssRNA(+)	28042	GenBank	complete				China: Lanzhou	China						Porcine epidemic diarrhea virus strain LZC from China, complete genome
JN547228	Porcine epidemic diarrhea virus		Chen,J., Wang,C., Shi,H., Qiu,H.J., Liu,S., Shi,D., Zhang,X., Feng,L.	Harbin Veterinary Research Institute, Chinese Academy of Agricultural Sciences, Division of Swine Infectious Diseases, State Key Laboratory of Veterinary Biotechnology	China	2011-10-19T00:00:00Z		Porcine epidemic diarrhea virus	Alphacoronavirus	Coronaviridae	ssRNA(+)	28026	GenBank	complete			1	China	China		Sus scrofa	abdominal cavity	1986		Porcine epidemic diarrhea virus strain CH/S, complete genome
JN825712	Porcine epidemic diarrhea virus		Gao,Y., Kou,Q., Ge,X., Zhou,L., Guo,X., Yang,H., Gao,Y.Y., Ge,X.N., Yang,H.C.	China Agricultural University, College of Veterinary Medicine	China	2012-03-12T00:00:00Z	BJ-2011-1	Porcine epidemic diarrhea virus	Alphacoronavirus	Coronaviridae	ssRNA(+)	28038	GenBank	complete			1	China	China		Sus scrofa	feces	2011-04-25		Porcine epidemic diarrhea virus isolate BJ-2011-1, complete genome
JQ023161	Porcine epidemic diarrhea virus		Park,S.J., Kim,H.K., Song,D.S., An,D.J., Park,B.K., Park,S.-J., Kim,H.-K., Song,D.-S., An,D.-J., Park,B.-K.	Seoul National University, Department of Veterinary Medicine Virology Lab, College of Veterinary Medicine	South Korea	2012-05-05T00:00:00Z		Porcine epidemic diarrhea virus	Alphacoronavirus	Coronaviridae	ssRNA(+)	28029	GenBank	complete			1	South Korea	South Korea		Sus scrofa		2009		Porcine epidemic diarrhea virus strain virulent DR13, complete genome
JQ023162	Porcine epidemic diarrhea virus		Park,S.J., Kim,H.K., Song,D.S., An,D.J., Park,B.K., Park,S.-J., Kim,H.-K., Song,D.-S., An,D.-J., Park,B.-K.	Seoul National University, Department of Veterinary Medicine Virology Lab, College of Veterinary Medicine	South Korea	2012-05-05T00:00:00Z		Porcine epidemic diarrhea virus	Alphacoronavirus	Coronaviridae	ssRNA(+)	27931	GenBank	complete			1	South Korea	South Korea		Sus scrofa				Porcine epidemic diarrhea virus strain attenuated DR13, complete genome
JQ282909	Porcine epidemic diarrhea virus		Chen,J., Liu,X., Shi,D., Shi,H., Zhang,X., Feng,L.	Harbin Veterinary Research Institute, Chinese Academy of Agricultural Sciences, Division of Swine Infectious Diseases, State Key Laboratory of Veterinary Biotechnology	China	2012-02-28T00:00:00Z		Porcine epidemic diarrhea virus	Alphacoronavirus	Coronaviridae	ssRNA(+)	28038	GenBank	complete			1	China	China		Sus scrofa		2011-05-03		Porcine epidemic diarrhea virus strain CH/FJND-3/2011, complete genome
JX088695	Porcine epidemic diarrhea virus		Luo,Y., Zhang,J., Deng,X., Ye,Y., Liao,M., Fan,H., Fan,H.Y., Luo,Y.W.	South China Agricultural University, College of Veterinary Medicine	China	2012-08-08T00:00:00Z		Porcine epidemic diarrhea virus	Alphacoronavirus	Coronaviridae	ssRNA(+)	28038	GenBank	complete			1	China	China		Sus scrofa	abdominal cavity	2012		Porcine epidemic diarrhea virus strain GD-B, complete genome
JX112709	Porcine epidemic diarrhea virus		Fan,H., Zhang,J., Ye,Y., Tong,T., Xie,K., Liao,M., Luo,Y.	College of Veterinary Medicine, South China Agricultural University, MOA Key Laboratory for Veterinary Vaccine Development	The People's Republic of China	2012-08-18T00:00:00Z		Porcine epidemic diarrhea virus	Alphacoronavirus	Coronaviridae	ssRNA(+)	28035	GenBank	complete			1	China	China		Sus scrofa		2012-02-11		Porcine epidemic diarrhea virus strain GD-A, complete genome
JX188454	Porcine epidemic diarrhea virus		Bi,J., Zeng,S., Xiao,S., Chen,H., Fang,L.	Huazhong Agricultural University, State Key Laboratory of Agricultural	China	2012-08-29T00:00:00Z		Porcine epidemic diarrhea virus	Alphacoronavirus	Coronaviridae	ssRNA(+)	28044	GenBank	complete			1	China	China		Sus scrofa	feces	2011/5		Porcine epidemic diarrhea virus strain AJ1102, complete genome
JX261936	Porcine epidemic diarrhea virus		Tian,X., Pan,Y., Wang,D., Li,W., Zhou,Q., Song,Y.	Guangdong Wen's Foodstuffs Group Co., Ltd., Guangdong Wen's Group Academy	China	2012-09-16T00:00:00Z		Porcine epidemic diarrhea virus	Alphacoronavirus	Coronaviridae	ssRNA(+)	28047	GenBank	complete				China	China		Sus scrofa		2011-02-10		Porcine epidemic diarrhea virus strain CHGD-01, complete genome
JX489155	Porcine epidemic diarrhea virus		Chen,F., Pan,Y., Zhang,X., Tian,X., Wang,D., Zhou,Q., Song,Y., Bi,Y., Li,W., Li,C.	Guangdong Wen's Foodstuffs Group Co. LTD, Guangdong Wen's Group Academy	China	2012-10-21T00:00:00Z		Porcine epidemic diarrhea virus	Alphacoronavirus	Coronaviridae	ssRNA(+)	28047	GenBank	complete			1	China	China		Sus scrofa		2011/2		Porcine epidemic diarrhea virus strain LC, complete genome
JX524137	Porcine epidemic diarrhea virus		Zhou,Y.J., Wu,Y.L., Zhu,J.P., Tong,W., Yu,H., Jiang,Y.F., Tong,G.Z.	Shanghai Veterinary Research Institute, Department of Swine Infectious Disease	China	2012-10-28T00:00:00Z		Porcine epidemic diarrhea virus	Alphacoronavirus	Coronaviridae	ssRNA(+)	28038	GenBank	complete			1	China	China		Sus scrofa		2011-04-10		Porcine epidemic diarrhea virus strain ZJCZ4, complete genome
JX560761	Porcine epidemic diarrhea virus		Zhao,M., Sun,Z., Zhang,Y., Wang,G., Wang,H., Yang,F., Tian,F., Jiang,S., Jiao,Z.M., Lin,T.F., Jin,J.S.	Shandong Agricultural University, College of Animal Science and Technology	China	2012-12-03T00:00:00Z		Porcine epidemic diarrhea virus	Alphacoronavirus	Coronaviridae	ssRNA(+)	27953	GenBank	complete			1	China	China		Sus scrofa		2012/2		Porcine epidemic diarrhea virus strain SD-M, complete genome
JX647847	Porcine epidemic diarrhea virus		Wei,Z.Y., Lu,W.H., Li,Z.L., Mo,J.Y., Zeng,X.D., Zeng,Z.L., Sun,B.L., Chen,F., Xie,Q.M., Bee,Y.Z., Ma,J.Y., Wei,Z., Ma,J., Bee,Y.	South China Agricultural University, College of Animal Science	P.R. China	2012-11-19T00:00:00Z		Porcine epidemic diarrhea virus	Alphacoronavirus	Coronaviridae	ssRNA(+)	28047	GenBank	complete			1	China	China		Sus scrofa		2011/12		Porcine epidemic diarrhea virus strain GD-1, complete genome
KC109141	Porcine epidemic diarrhea virus		Li,B., Liu,H., He,K., Guo,R., Ni,Y., Du,L., Wen,L., Zhang,X., Yu,Z., Zhou,J., Mao,A., Lv,L., Hu,Y., Yu,Y., Zhu,H., Wang,X., Liu,H.F., Ni,Y.X., Guo,R.L., He,K.W.	Jiangsu Academy of Agricultural Sciences, Institute of Veterinary Medicine	China	2013-02-04T00:00:00Z	JS2008	Porcine epidemic diarrhea virus	Alphacoronavirus	Coronaviridae	ssRNA(+)	27953	GenBank	complete			1	China	China						Porcine epidemic diarrhea virus isolate JS2008, complete genome
KC140102	Porcine epidemic diarrhea virus		Chen,F., Wang,X., Wan,S., Li,W., Wu,Q., He,Q.	Huazhong Agricultural University, College of Veterinary Medicine	P.R. China	2013-05-08T00:00:00Z		Porcine epidemic diarrhea virus	Alphacoronavirus	Coronaviridae	ssRNA(+)	28038	GenBank	complete				China	China		Sus scrofa		2012-08-20		Porcine epidemic diarrhea virus strain CH/FJZZ-9/2012, complete genome
KC189944	Porcine epidemic diarrhea virus		Wang,X., Chen,F., Liu,C., Li,W., Cheng,S., He,Q.	Huazhong Agricultural University, State Key Laboratory of Agricultural Microbiology	China	2013-06-09T00:00:00Z		Porcine epidemic diarrhea virus	Alphacoronavirus	Coronaviridae	ssRNA(+)	27953	GenBank	complete							Sus scrofa				Porcine epidemic diarrhea virus, complete genome
KC196276	Porcine epidemic diarrhea virus		Wang,X.M., Niu,B.B., Yan,H., Gao,D.S., Huo,J.Y., Chen,L., Chang,H.T., Wang,C.Q., Zhao,J., Wang,X., Niu,B., Gao,D., Chang,H., Wang,C.	Henan Agricultural University, College of Animal Science and Veterinary Medicine	China	2012-12-25T00:00:00Z		Porcine epidemic diarrhea virus	Alphacoronavirus	Coronaviridae	ssRNA(+)	28038	GenBank	complete			1	China	China		Sus scrofa		2011/5		Porcine epidemic diarrhea virus strain CH/ZMDZY/11, complete genome
KC210145	Porcine epidemic diarrhea virus		Liu,H.F., Guo,R.L., Ni,Y.X., Yu,Z.Y., Li,B., He,K.W.	Jiangsu Academy of Agricultural Sciences, Institute of Veterinary Medicine, Center of Swine Disease	P.R. China	2013-03-11T00:00:00Z		Porcine epidemic diarrhea virus	Alphacoronavirus	Coronaviridae	ssRNA(+)	28039	GenBank	complete				China	China		Sus scrofa		2012-03-15		Porcine epidemic diarrhea virus strain AH2012, complete genome
KC210146	Porcine epidemic diarrhea virus		Liu,H.F., He,K.W., Li,B., Guo,R.L., Ni,Y.X., Yu,Z.Y.	Jiangsu Academy of Agricultural Sciences, Institute of Veterinary Medicine, Center of Swine Disease	P.R. China	2013-03-11T00:00:00Z		Porcine epidemic diarrhea virus	Alphacoronavirus	Coronaviridae	ssRNA(+)	27954	GenBank	complete				China	China		Sus scrofa		2008		Porcine epidemic diarrhea virus strain JS2008, complete genome
KC210147	Porcine epidemic diarrhea virus		Liu,H.F., He,K.W., Guo,R.L., Ni,Y.X., Li,B., Yu,Z.Y.	Jiangsu Academy of Agricultural Sciences, Institute of Veterinary Medicine, Center of Swine Disease	P.R. China	2013-03-11T00:00:00Z		Porcine epidemic diarrhea virus	Alphacoronavirus	Coronaviridae	ssRNA(+)	28037	GenBank	complete				China	China		Sus scrofa		2012		Porcine epidemic diarrhea virus strain JS-HZ2012, complete genome
KF267450	Porcine epidemic diarrhea virus		Killian,M.L., Koster,L., Jenkins-Moore,M., Lomkin,R., Swenson,S.	National Veterinary Services Laboratories, Diagnostic Virology Laboratory	USA	2013-07-31T00:00:00Z	13-019349	Porcine epidemic diarrhea virus	Alphacoronavirus	Coronaviridae	ssRNA(+)	28038	GenBank	complete				USA: CO	USA	CO	Sus scrofa	feces	2013-05-29		Porcine epidemic diarrhea virus isolate 13-019349, complete genome
KF272920	Porcine epidemic diarrhea virus		Marthaler,D., Jiang,Y., Otterson,T., Goyal,S., Rossow,K., Collins,J.	University of Minnesota, Veterinary Diagnostic Laboratory	USA	2013-06-27T00:00:00Z		Porcine epidemic diarrhea virus	Alphacoronavirus	Coronaviridae	ssRNA(+)	28038	GenBank	complete			1	USA: Colorado	USA	CO	Sus scrofa		2013-05-10		Porcine epidemic diarrhea virus strain USA/Colorado/2013, complete genome
KF452322	Porcine epidemic diarrhea virus		Stevenson,G.W., Hoang,H., Schwartz,K.J., Burrough,E.R., Sun,D., Madson,D., Cooper,V.L., Pillatzki,A., Gauger,P., Schmitt,B.J., Koster,L.G., Killian,M.L., Yoon,K.J.	Iowa State University, VDPAM/Veterinary Diagnostic Laboratory	USA	2013-12-16T00:00:00Z		Porcine epidemic diarrhea virus	Alphacoronavirus	Coronaviridae	ssRNA(+)	28039	GenBank	complete			1	USA	USA		Sus scrofa		2013-04-29		Porcine epidemic diarrhea virus strain USA/Iowa/16465/2013, complete genome
KF452323	Porcine epidemic diarrhea virus		Stevenson,G.W., Hoang,H., Schwartz,K.J., Burrough,E.R., Sun,D., Madson,D., Cooper,V.L., Pillatzki,A., Gauger,P., Schmitt,B.J., Koster,L.G., Killian,M.L., Yoon,K.J.	Iowa State University, VDPAM/Veterinary Diagnostic Laboratory	USA	2013-12-16T00:00:00Z		Porcine epidemic diarrhea virus	Alphacoronavirus	Coronaviridae	ssRNA(+)	28039	GenBank	complete			1	USA	USA		Sus scrofa		2013-05-07		Porcine epidemic diarrhea virus strain USA/Indiana/17846/2013, complete genome
KF468752	Porcine epidemic diarrhea virus		Huang,Y.W., Dickerman,A.W., Pineyro,P., Li,L., Fang,L., Kiehne,R., Opriessnig,T., Meng,X.J., Huang,Y.	Virginia Tech, Biomedical Sciences & Pathobiology, College of Veterinary Medicine	USA	2013-10-28T00:00:00Z	MN	Porcine epidemic diarrhea virus	Alphacoronavirus	Coronaviridae	ssRNA(+)	28038	GenBank	complete			1	USA: Minnesota	USA	MN	Sus scrofa	feces	2013-06-19		Porcine epidemic diarrhea virus isolate MN, complete genome
KF468753	Porcine epidemic diarrhea virus		Huang,Y.W., Dickerman,A.W., Pineyro,P., Li,L., Fang,L., Kiehne,R., Opriessnig,T., Meng,X.J., Huang,Y.	Virginia Tech, Biomedical Sciences & Pathobiology, College of Veterinary Medicine	USA	2013-10-28T00:00:00Z	IA1	Porcine epidemic diarrhea virus	Alphacoronavirus	Coronaviridae	ssRNA(+)	28038	GenBank	complete			1	USA: Iowa	USA	IA	Sus scrofa	feces	2013		Porcine epidemic diarrhea virus isolate IA1, complete genome
KF468754	Porcine epidemic diarrhea virus		Huang,Y.W., Dickerman,A.W., Pineyro,P., Li,L., Fang,L., Kiehne,R., Opriessnig,T., Meng,X.J., Huang,Y.	Virginia Tech, Biomedical Sciences & Pathobiology, College of Veterinary Medicine	USA	2013-10-28T00:00:00Z	IA2	Porcine epidemic diarrhea virus	Alphacoronavirus	Coronaviridae	ssRNA(+)	28038	GenBank	complete			1	USA: Iowa	USA	IA	Sus scrofa	abdominal cavity	2013		Porcine epidemic diarrhea virus isolate IA2, complete genome
KF650370	Porcine epidemic diarrhea virus		Chen,Q., Li,G., Stasko,J., Thomas,J.T., Stensland,W.R., Pillatzki,A.E., Gauger,P.C., Schwartz,K.J., Madson,D., Yoon,K.J., Stevenson,G.W., Burrough,E.R., Harmon,K.M., Main,R.G., Zhang,J.	Iowa State University, Veterinary Diagnostic and Production Animal Medicine	USA	2013-11-18T00:00:00Z	ISU13-19338E-IN-homogenate	Porcine epidemic diarrhea virus	Alphacoronavirus	Coronaviridae	ssRNA(+)	28038	GenBank	complete			1	USA	USA		Sus scrofa		2013-05-16		Porcine epidemic diarrhea virus isolate ISU13-19338E-IN-homogenate, complete genome
KF650371	Porcine epidemic diarrhea virus		Chen,Q., Li,G., Stasko,J., Thomas,J.T., Stensland,W.R., Pillatzki,A.E., Gauger,P.C., Schwartz,K.J., Madson,D., Yoon,K.J., Stevenson,G.W., Burrough,E.R., Harmon,K.M., Main,R.G., Zhang,J.	Iowa State University, Veterinary Diagnostic and Production Animal Medicine	USA	2013-11-18T00:00:00Z	ISU13-19338E-IN-passage3	Porcine epidemic diarrhea virus	Alphacoronavirus	Coronaviridae	ssRNA(+)	28038	GenBank	complete			1	USA	USA		Sus scrofa				Porcine epidemic diarrhea virus isolate ISU13-19338E-IN-passage3, complete genome
KF650372	Porcine epidemic diarrhea virus		Chen,Q., Li,G., Stasko,J., Thomas,J.T., Stensland,W.R., Pillatzki,A.E., Gauger,P.C., Schwartz,K.J., Madson,D., Yoon,K.J., Stevenson,G.W., Burrough,E.R., Harmon,K.M., Main,R.G., Zhang,J.	Iowa State University, Veterinary Diagnostic and Production Animal Medicine	USA	2013-11-18T00:00:00Z	ISU13-19338E-IN-passage9	Porcine epidemic diarrhea virus	Alphacoronavirus	Coronaviridae	ssRNA(+)	28038	GenBank	complete			1	USA	USA		Sus scrofa				Porcine epidemic diarrhea virus isolate ISU13-19338E-IN-passage9, complete genome
KF650373	Porcine epidemic diarrhea virus		Chen,Q., Li,G., Stasko,J., Thomas,J.T., Stensland,W.R., Pillatzki,A.E., Gauger,P.C., Schwartz,K.J., Madson,D., Yoon,K.J., Stevenson,G.W., Burrough,E.R., Harmon,K.M., Main,R.G., Zhang,J.	Iowa State University, Veterinary Diagnostic and Production Animal Medicine	USA	2013-11-18T00:00:00Z	ISU13-22038-IA-homogenate	Porcine epidemic diarrhea virus	Alphacoronavirus	Coronaviridae	ssRNA(+)	28038	GenBank	complete			1	USA	USA		Sus scrofa		2013-06-06		Porcine epidemic diarrhea virus isolate ISU13-22038-IA-homogenate, complete genome
KF650374	Porcine epidemic diarrhea virus		Chen,Q., Li,G., Stasko,J., Thomas,J.T., Stensland,W.R., Pillatzki,A.E., Gauger,P.C., Schwartz,K.J., Madson,D., Yoon,K.J., Stevenson,G.W., Burrough,E.R., Harmon,K.M., Main,R.G., Zhang,J.	Iowa State University, Veterinary Diagnostic and Production Animal Medicine	USA	2013-11-18T00:00:00Z	ISU13-22038-IA-passage3	Porcine epidemic diarrhea virus	Alphacoronavirus	Coronaviridae	ssRNA(+)	28038	GenBank	complete			1	USA	USA		Sus scrofa				Porcine epidemic diarrhea virus isolate ISU13-22038-IA-passage3, complete genome
KF650375	Porcine epidemic diarrhea virus		Chen,Q., Li,G., Stasko,J., Thomas,J.T., Stensland,W.R., Pillatzki,A.E., Gauger,P.C., Schwartz,K.J., Madson,D., Yoon,K.J., Stevenson,G.W., Burrough,E.R., Harmon,K.M., Main,R.G., Zhang,J.	Iowa State University, Veterinary Diagnostic and Production Animal Medicine	USA	2013-11-18T00:00:00Z	ISU13-22038-IA-passage9	Porcine epidemic diarrhea virus	Alphacoronavirus	Coronaviridae	ssRNA(+)	28038	GenBank	complete			1	USA	USA		Sus scrofa				Porcine epidemic diarrhea virus isolate ISU13-22038-IA-passage9, complete genome
KF760557	Porcine epidemic diarrhea virus		Song,D., Huang,D., Peng,Q., Huang,T., Chen,Y., Zhang,T., Nie,X., He,H., Wang,P., Liu,Q., Tang,Y., Song,D.P., Huang,D.Y., Zeng,L., Zhang,T.S., Nie,X.W., Chen,Y.J., Tang,Y.X.	Jiangxi Agricultural University, Department of Preventive Vetarinary Medicine, College of Animal Science and Technology	P.R. China	2014-11-01T00:00:00Z		Porcine epidemic diarrhea virus	Alphacoronavirus	Coronaviridae	ssRNA(+)	28052	GenBank	complete			1	China	China		Sus scrofa		2013/3		Porcine epidemic diarrhea virus strain CH/JX-1/2013, complete genome
KF761675	Porcine epidemic diarrhea virus		Ye,S., Shao,K., Li,Z., Guo,N., Zuo,Y., Li,Q., Lu,Z., Chen,L., He,Q., Han,H., Wan,S., Chen,F.	Huazhong Agricultural University, Division of Animal Infectious Disease	China	2014-05-08T00:00:00Z		Porcine epidemic diarrhea virus	Alphacoronavirus	Coronaviridae	ssRNA(+)	28038	GenBank	complete			1	China	China				2013-09-20		Porcine epidemic diarrhea virus strain CH/YNKM-8/2013, complete genome
KF804028	Porcine epidemic diarrhea virus		Hoang,H., Killian,M.L., Madson,D.M., Arruda,P.H., Sun,D., Schwartz,K.J., Yoon,K.J., Hoang,H.T., Arruda,P.H.E., Yoon,K.	Iowa State University, Veterinary Microbiology and Preventive Medicine	USA	2013-11-18T00:00:00Z	USA/Iowa/18984/2013	Porcine epidemic diarrhea virus	Alphacoronavirus	Coronaviridae	ssRNA(+)	28039	GenBank	complete			1	USA	USA		Sus scrofa		2013-05-16		Porcine epidemic diarrhea virus isolate USA/Iowa/18984/2013, complete genome
KF840537	Porcine epidemic diarrhea virus		Tian,P.F., Jin,Y.L., Xing,G., Qv,L.L., Huang,Y.W., Zhou,J.Y., Tian,P., Zhang,G., Jin,Y., Qv,L., Zhou,J.	Zhejiang University, Key Laboratory of Animal Virology of Ministry of Agriculture, College of Animal Sciences	P.R. China	2014-07-06T00:00:00Z	CH/ZJCX-1/2012	Porcine epidemic diarrhea virus	Alphacoronavirus	Coronaviridae	ssRNA(+)	27992	GenBank	complete			1	China	China		Sus scrofa	feces, abdominal cavity	2012-03-04		Porcine epidemic diarrhea virus isolate CH/ZJCX-1/2012, complete genome
KJ020932	Porcine epidemic diarrhea virus		Jia,A., Feng,X., Liu,Q., Zhou,R., Wang,G.	Guangdong Haid Institute of Animal Husbandry & Veterinary	China	2014-03-24T00:00:00Z	CHYJ130330	Porcine epidemic diarrhea virus	Alphacoronavirus	Coronaviridae	ssRNA(+)	28038	GenBank	complete			1	China	China		Sus scrofa	feces	2013/3		Porcine epidemic diarrhea virus isolate CHYJ130330, complete genome
KJ158152	Porcine epidemic diarrhea virus		Ku,X., Hu,H., Liu,T., Li,M., Chen,F., Ding,Z., Ye,S., Cheng,S., He,Q.	Huazhong Agricultural University, Division of Animal Infectious Disease	China	2014-07-02T00:00:00Z		Porcine epidemic diarrhea virus	Alphacoronavirus	Coronaviridae	ssRNA(+)	27953	GenBank	complete				China: Anhui Province	China				2011-10-20		Porcine epidemic diarrhea virus strain AH-M, complete genome
KJ184549	Porcine epidemic diarrhea virus		Shang,P., Guo,R., Poulsen,E., Ransburgh,R., Li,Y., Zhu,L., Bai,J., Hesse,R., Rowland,R.R.R., Fang,Y.	Kansas State University, Department of Diagnostic Medicine / Pathobiology, College of Veterinary Medicine	USA	2014-09-10T00:00:00Z		Porcine epidemic diarrhea virus	Alphacoronavirus	Coronaviridae	ssRNA(+)	28038	GenBank	complete				USA: Kansas	USA	KS	Sus scrofa		2013		Porcine epidemic diarrhea virus strain USA/KS/2013, complete genome
KJ196348	Porcine epidemic diarrhea virus		Yang,D.Q., Ge,F.F., Ju,H.B., Wang,J., Liu,J., Ning,K., Liu,P.H., Zhou,J.P., Sun,Q.Y., Yang,D., Ge,F., Ju,H., Liu,P., Zhou,J., Sun,Q.	Shanghai Animal Disease Control Center	China	2014-04-12T00:00:00Z		Porcine epidemic diarrhea virus	Alphacoronavirus	Coronaviridae	ssRNA(+)	28038	GenBank	complete			1	China	China		Sus scrofa		2013-02-05		Porcine epidemic diarrhea virus strain SHQP/YM/2013, complete genome
KJ399978	Porcine epidemic diarrhea virus		Wang,L., Byrum,B., Zhang,Y.	Ohio Department of Agriculture, Animal Diseases Diagnostic Lab	USA	2014-03-12T00:00:00Z		Porcine epidemic diarrhea virus	Alphacoronavirus	Coronaviridae	ssRNA(+)	28029	GenBank	complete			1	USA: Ohio	USA	OH	Sus scrofa		2014-01-15		Porcine epidemic diarrhea virus strain OH851, complete genome
KJ408801	Porcine epidemic diarrhea virus		Wang,L., Byrum,B., Zhang,Y.	Ohio Department of Agriculture, Animal Disease Diagnostic Lab	USA	2014-04-01T00:00:00Z		Porcine epidemic diarrhea virus	Alphacoronavirus	Coronaviridae	ssRNA(+)	28038	GenBank	complete			1	USA: Ohio	USA	OH	Sus scrofa		2014-01-23		Porcine epidemic diarrhea virus strain OH1414, complete genome
KJ526096	Porcine epidemic diarrhea virus		Song,D., Huang,D., Peng,Q., Huang,T., Chen,Y., Zhang,T., Nie,X., He,H., Wang,P., Liu,Q., Tang,Y.	Jiangxi Agricultural University, Department of Preventive Veterinary Medicine, College of Animal Science and Technology	P.R. China	2015-01-12T00:00:00Z	CH/JX-2/2013	Porcine epidemic diarrhea virus	Alphacoronavirus	Coronaviridae	ssRNA(+)	28050	GenBank	complete			1	China	China		Sus scrofa		2013/4		Porcine epidemic diarrhea virus isolate CH/JX-2/2013, complete genome
KJ584361	Porcine epidemic diarrhea virus		Wang,L., Hayes,J., Byrum,B., Zhang,Y.	Ohio Department of Agriculture, Animal Diseases Diagnostic Lab	USA	2014-06-03T00:00:00Z		Porcine epidemic diarrhea virus	Alphacoronavirus	Coronaviridae	ssRNA(+)	28038	GenBank	complete			1	USA: Ohio	USA	OH	Sus scrofa		2013-06-14		Porcine epidemic diarrhea virus strain OH15962, complete genome
KJ588062	Porcine epidemic diarrhea virus		Choi,J.C., Lee,K.K., Pi,J.H., Park,S.Y., Song,C.S., Choi,I.S., Lee,J.B., Lee,D.H., Lee,S.W., Choi,J.	Konkuk University, College of Veterinary Medicine	Korea	2014-08-11T00:00:00Z	KUIDL-PED-2014-007	Porcine epidemic diarrhea virus	Alphacoronavirus	Coronaviridae	ssRNA(+)	27759	GenBank	complete			1	South Korea	South Korea		Sus scrofa		2014/2/		Porcine epidemic diarrhea virus isolate KUIDL-PED-2014-007, complete genome
KJ588063	Porcine epidemic diarrhea virus		Choi,J.C., Lee,K.K., Pi,J.H., Park,S.Y., Song,C.S., Choi,I.S., Lee,J.B., Lee,D.H., Lee,S.W., Choi,J.	Konkuk University, College of Veterinary Medicine	Korea	2014-08-11T00:00:00Z	KUIDL-PED-2014-002	Porcine epidemic diarrhea virus	Alphacoronavirus	Coronaviridae	ssRNA(+)	27759	GenBank	complete			1	South Korea	South Korea		Sus scrofa		2014/2/		Porcine epidemic diarrhea virus isolate KUIDL-PED-2014-002, complete genome
KJ588064	Porcine epidemic diarrhea virus		Choi,J.C., Lee,K.K., Pi,J.H., Park,S.Y., Song,C.S., Choi,I.S., Lee,J.B., Lee,D.H., Lee,S.W., Choi,J.	Konkuk University, College of Veterinary Medicine	Korea	2014-08-11T00:00:00Z	KUIDL-PED-2014-001	Porcine epidemic diarrhea virus	Alphacoronavirus	Coronaviridae	ssRNA(+)	27759	GenBank	complete			1	South Korea	South Korea		Sus scrofa		2014/2/		Porcine epidemic diarrhea virus isolate KUIDL-PED-2014-001, complete genome
KJ623926	Porcine epidemic diarrhea virus		Cho,Y.Y., Lim,S.I., Kim,Y.K., Song,J.Y., Lee,J.B., An,D.J., Cho,Y., Lim,S., Kim,Y., Song,J., Lee,J., An,D.	Animal and Plant Quarantine Agency, Anyangsi, Viral Disease Division	Korea	2014-05-03T00:00:00Z		Porcine epidemic diarrhea virus	Alphacoronavirus	Coronaviridae	ssRNA(+)	28038	GenBank	complete			1	South Korea	South Korea		Sus scrofa		2014		Porcine epidemic diarrhea virus strain K14JB01, complete genome
KJ645635	Porcine epidemic diarrhea virus		Vlasova,A.N., Marthaler,D., Wang,Q., Culhane,M.R., Rossow,K.D., Rovira,A., Collins,J., Saif,L.J., Rossow,K.	University of Minnesota, Veterinary Diagnostic Laboratory	USA	2014-07-17T00:00:00Z		Porcine epidemic diarrhea virus	Alphacoronavirus	Coronaviridae	ssRNA(+)	27989	GenBank	complete			1	USA: Indiana	USA	IN	Sus scrofa	abdominal cavity	2013-06-08		Porcine epidemic diarrhea virus strain USA/Indiana12.83/2013, complete genome
KJ645636	Porcine epidemic diarrhea virus		Vlasova,A.N., Marthaler,D., Wang,Q., Culhane,M.R., Rossow,K.D., Rovira,A., Collins,J., Saif,L.J., Rossow,K.	University of Minnesota, Veterinary Diagnostic Laboratory	USA	2014-07-17T00:00:00Z		Porcine epidemic diarrhea virus	Alphacoronavirus	Coronaviridae	ssRNA(+)	27998	GenBank	complete			1	USA: Iowa	USA	IA	Sus scrofa	abdominal cavity	2013-07-14		Porcine epidemic diarrhea virus strain USA/Iowa28/2013, complete genome
KJ645637	Porcine epidemic diarrhea virus		Vlasova,A.N., Marthaler,D., Wang,Q., Culhane,M.R., Rossow,K.D., Rovira,A., Collins,J., Saif,L.J., Rossow,K.	University of Minnesota, Veterinary Diagnostic Laboratory	USA	2014-07-17T00:00:00Z		Porcine epidemic diarrhea virus	Alphacoronavirus	Coronaviridae	ssRNA(+)	27998	GenBank	complete			1	USA: Kansas	USA	KS	Sus scrofa	feces	2013-07-15		Porcine epidemic diarrhea virus strain USA/Kansas29/2013, complete genome
KJ645638	Porcine epidemic diarrhea virus		Vlasova,A.N., Marthaler,D., Wang,Q., Culhane,M.R., Rossow,K.D., Rovira,A., Collins,J., Saif,L.J., Rossow,K.	University of Minnesota, Veterinary Diagnostic Laboratory	USA	2014-07-17T00:00:00Z		Porcine epidemic diarrhea virus	Alphacoronavirus	Coronaviridae	ssRNA(+)	27998	GenBank	complete			1	USA: Colorado	USA	CO	Sus scrofa	abdominal cavity	2013-07-22		Porcine epidemic diarrhea virus strain USA/Colorado30/2013, complete genome
KJ645639	Porcine epidemic diarrhea virus		Vlasova,A.N., Marthaler,D., Wang,Q., Culhane,M.R., Rossow,K.D., Rovira,A., Collins,J., Saif,L.J., Rossow,K.	University of Minnesota, Veterinary Diagnostic Laboratory	USA	2014-07-17T00:00:00Z		Porcine epidemic diarrhea virus	Alphacoronavirus	Coronaviridae	ssRNA(+)	27998	GenBank	complete			1	USA: Texas	USA	TX	Sus scrofa	feces	2013-07-22		Porcine epidemic diarrhea virus strain USA/Texas31/2013, complete genome
KJ645640	Porcine epidemic diarrhea virus		Vlasova,A.N., Marthaler,D., Wang,Q., Culhane,M.R., Rossow,K.D., Rovira,A., Collins,J., Saif,L.J., Rossow,K.	University of Minnesota, Veterinary Diagnostic Laboratory	USA	2014-07-17T00:00:00Z		Porcine epidemic diarrhea virus	Alphacoronavirus	Coronaviridae	ssRNA(+)	27998	GenBank	complete			1	USA: Oklahoma	USA	OK	Sus scrofa	feces	2013-07-24		Porcine epidemic diarrhea virus strain USA/Oklahoma32/2013, complete genome
KJ645641	Porcine epidemic diarrhea virus		Vlasova,A.N., Marthaler,D., Wang,Q., Culhane,M.R., Rossow,K.D., Rovira,A., Collins,J., Saif,L.J., Rossow,K.	University of Minnesota, Veterinary Diagnostic Laboratory	USA	2014-07-17T00:00:00Z		Porcine epidemic diarrhea virus	Alphacoronavirus	Coronaviridae	ssRNA(+)	27998	GenBank	complete			1	USA: Indiana	USA	IN	Sus scrofa	feces	2013-08-21		Porcine epidemic diarrhea virus strain USA/Indiana34/2013, complete genome
KJ645642	Porcine epidemic diarrhea virus		Vlasova,A.N., Marthaler,D., Wang,Q., Culhane,M.R., Rossow,K.D., Rovira,A., Collins,J., Saif,L.J., Rossow,K.	University of Minnesota, Veterinary Diagnostic Laboratory	USA	2014-07-17T00:00:00Z		Porcine epidemic diarrhea virus	Alphacoronavirus	Coronaviridae	ssRNA(+)	27998	GenBank	complete			1	USA: Oklahoma	USA	OK	Sus scrofa	feces	2013-08-26		Porcine epidemic diarrhea virus strain USA/Oklahoma35/2013, complete genome
KJ645643	Porcine epidemic diarrhea virus		Vlasova,A.N., Marthaler,D., Wang,Q., Culhane,M.R., Rossow,K.D., Rovira,A., Collins,J., Saif,L.J., Rossow,K.	University of Minnesota, Veterinary Diagnostic Laboratory	USA	2014-07-17T00:00:00Z		Porcine epidemic diarrhea virus	Alphacoronavirus	Coronaviridae	ssRNA(+)	27998	GenBank	complete			1	USA: Kansas	USA	KS	Sus scrofa	feces	2013-09-01		Porcine epidemic diarrhea virus strain USA/Kansas36/2013, complete genome
KJ645644	Porcine epidemic diarrhea virus		Vlasova,A.N., Marthaler,D., Wang,Q., Culhane,M.R., Rossow,K.D., Rovira,A., Collins,J., Saif,L.J., Rossow,K.	University of Minnesota, Veterinary Diagnostic Laboratory	USA	2014-07-17T00:00:00Z		Porcine epidemic diarrhea virus	Alphacoronavirus	Coronaviridae	ssRNA(+)	27998	GenBank	complete			1	USA: Oklahoma	USA	OK	Sus scrofa	feces	2013-09-07		Porcine epidemic diarrhea virus strain USA/Oklahoma38/2013, complete genome
KJ645645	Porcine epidemic diarrhea virus		Vlasova,A.N., Marthaler,D., Wang,Q., Culhane,M.R., Rossow,K.D., Rovira,A., Collins,J., Saif,L.J., Rossow,K.	University of Minnesota, Veterinary Diagnostic Laboratory	USA	2014-07-17T00:00:00Z		Porcine epidemic diarrhea virus	Alphacoronavirus	Coronaviridae	ssRNA(+)	27998	GenBank	complete			1	USA: Texas	USA	TX	Sus scrofa	abdominal cavity	2013-09-28		Porcine epidemic diarrhea virus strain USA/Texas39/2013, complete genome
KJ645646	Porcine epidemic diarrhea virus		Vlasova,A.N., Marthaler,D., Wang,Q., Culhane,M.R., Rossow,K.D., Rovira,A., Collins,J., Saif,L.J., Rossow,K.	University of Minnesota, Veterinary Diagnostic Laboratory	USA	2014-07-17T00:00:00Z		Porcine epidemic diarrhea virus	Alphacoronavirus	Coronaviridae	ssRNA(+)	27988	GenBank	complete			1	USA: NorthCarolina	USA	NC	Sus scrofa	feces	2013-10-05		Porcine epidemic diarrhea virus strain USA/NorthCarolina40/2013, complete genome
KJ645647	Porcine epidemic diarrhea virus		Vlasova,A.N., Marthaler,D., Wang,Q., Culhane,M.R., Rossow,K.D., Rovira,A., Collins,J., Saif,L.J., Rossow,K.	University of Minnesota, Veterinary Diagnostic Laboratory	USA	2014-07-17T00:00:00Z		Porcine epidemic diarrhea virus	Alphacoronavirus	Coronaviridae	ssRNA(+)	27998	GenBank	complete			1	USA: Minnesota	USA	MN	Sus scrofa	feces	2013-10-14		Porcine epidemic diarrhea virus strain USA/Minnesota41/2013, complete genome
KJ645648	Porcine epidemic diarrhea virus		Vlasova,A.N., Marthaler,D., Wang,Q., Culhane,M.R., Rossow,K.D., Rovira,A., Collins,J., Saif,L.J., Rossow,K.	University of Minnesota, Veterinary Diagnostic Laboratory	USA	2014-07-17T00:00:00Z		Porcine epidemic diarrhea virus	Alphacoronavirus	Coronaviridae	ssRNA(+)	27998	GenBank	complete			1	USA: Minnesota	USA	MN	Sus scrofa	feces	2013-10-20		Porcine epidemic diarrhea virus strain USA/Minnesota42/2013, complete genome
KJ645649	Porcine epidemic diarrhea virus		Vlasova,A.N., Marthaler,D., Wang,Q., Culhane,M.R., Rossow,K.D., Rovira,A., Collins,J., Saif,L.J., Rossow,K.	University of Minnesota, Veterinary Diagnostic Laboratory	USA	2014-07-17T00:00:00Z		Porcine epidemic diarrhea virus	Alphacoronavirus	Coronaviridae	ssRNA(+)	27989	GenBank	complete			1	USA: Iowa	USA	IA	Sus scrofa	abdominal cavity	2013-10-20		Porcine epidemic diarrhea virus strain USA/Iowa23.57/2013, complete genome
KJ645650	Porcine epidemic diarrhea virus		Vlasova,A.N., Marthaler,D., Wang,Q., Culhane,M.R., Rossow,K.D., Rovira,A., Collins,J., Saif,L.J., Rossow,K.	University of Minnesota, Veterinary Diagnostic Laboratory	USA	2014-07-17T00:00:00Z		Porcine epidemic diarrhea virus	Alphacoronavirus	Coronaviridae	ssRNA(+)	27998	GenBank	complete			1	USA: Kansas	USA	KS	Sus scrofa	feces	2013-10-23		Porcine epidemic diarrhea virus strain USA/Kansas46/2013, complete genome
KJ645651	Porcine epidemic diarrhea virus		Vlasova,A.N., Marthaler,D., Wang,Q., Culhane,M.R., Rossow,K.D., Rovira,A., Collins,J., Saif,L.J., Rossow,K.	University of Minnesota, Veterinary Diagnostic Laboratory	USA	2014-07-17T00:00:00Z		Porcine epidemic diarrhea virus	Alphacoronavirus	Coronaviridae	ssRNA(+)	27998	GenBank	complete			1	USA: Colorado	USA	CO	Sus scrofa	feces	2013-10-23		Porcine epidemic diarrhea virus strain USA/Colorado47/2013, complete genome
KJ645652	Porcine epidemic diarrhea virus		Vlasova,A.N., Marthaler,D., Wang,Q., Culhane,M.R., Rossow,K.D., Rovira,A., Collins,J., Saif,L.J., Rossow,K.	University of Minnesota, Veterinary Diagnostic Laboratory	USA	2014-07-17T00:00:00Z		Porcine epidemic diarrhea virus	Alphacoronavirus	Coronaviridae	ssRNA(+)	27998	GenBank	complete			1	USA: Minnesota	USA	MN	Sus scrofa	feces	2013-11-02		Porcine epidemic diarrhea virus strain USA/Minnesota54/2013, complete genome
KJ645653	Porcine epidemic diarrhea virus		Vlasova,A.N., Marthaler,D., Wang,Q., Culhane,M.R., Rossow,K.D., Rovira,A., Collins,J., Saif,L.J., Rossow,K.	University of Minnesota, Veterinary Diagnostic Laboratory	USA	2014-07-17T00:00:00Z		Porcine epidemic diarrhea virus	Alphacoronavirus	Coronaviridae	ssRNA(+)	27998	GenBank	complete			1	USA: Wisconsin	USA	WI	Sus scrofa	feces	2013-11-03		Porcine epidemic diarrhea virus strain USA/Wisconsin55/2013, complete genome
KJ645654	Porcine epidemic diarrhea virus		Vlasova,A.N., Marthaler,D., Wang,Q., Culhane,M.R., Rossow,K.D., Rovira,A., Collins,J., Saif,L.J., Rossow,K.	University of Minnesota, Veterinary Diagnostic Laboratory	USA	2014-07-17T00:00:00Z		Porcine epidemic diarrhea virus	Alphacoronavirus	Coronaviridae	ssRNA(+)	27998	GenBank	complete			1	USA: Tennesse	USA	TN	Sus scrofa	abdominal cavity	2013-11-04		Porcine epidemic diarrhea virus strain USA/Tennesse56/2013, complete genome
KJ645655	Porcine epidemic diarrhea virus		Vlasova,A.N., Marthaler,D., Wang,Q., Culhane,M.R., Rossow,K.D., Rovira,A., Collins,J., Saif,L.J., Rossow,K.	University of Minnesota, Veterinary Diagnostic Laboratory	USA	2014-07-17T00:00:00Z		Porcine epidemic diarrhea virus	Alphacoronavirus	Coronaviridae	ssRNA(+)	27989	GenBank	complete			1	USA: Minnesota	USA	MN	Sus scrofa	feces	2013-11-05		Porcine epidemic diarrhea virus strain USA/Minnesota58/2013, complete genome
KJ645656	Porcine epidemic diarrhea virus		Vlasova,A.N., Marthaler,D., Wang,Q., Culhane,M.R., Rossow,K.D., Rovira,A., Collins,J., Saif,L.J., Rossow,K.	University of Minnesota, Veterinary Diagnostic Laboratory	USA	2014-07-17T00:00:00Z		Porcine epidemic diarrhea virus	Alphacoronavirus	Coronaviridae	ssRNA(+)	27998	GenBank	complete			1	USA: Minnesota	USA	MN	Sus scrofa	feces	2013-11-11		Porcine epidemic diarrhea virus strain USA/Minnesota59/2013, complete genome
KJ645657	Porcine epidemic diarrhea virus		Vlasova,A.N., Marthaler,D., Wang,Q., Culhane,M.R., Rossow,K.D., Rovira,A., Collins,J., Saif,L.J., Rossow,K.	University of Minnesota, Veterinary Diagnostic Laboratory	USA	2014-07-17T00:00:00Z		Porcine epidemic diarrhea virus	Alphacoronavirus	Coronaviridae	ssRNA(+)	27998	GenBank	complete			1	USA: Ohio	USA	OH	Sus scrofa	abdominal cavity	2013-11-12		Porcine epidemic diarrhea virus strain USA/Ohio60/2013, complete genome
KJ645658	Porcine epidemic diarrhea virus		Vlasova,A.N., Marthaler,D., Wang,Q., Culhane,M.R., Rossow,K.D., Rovira,A., Collins,J., Saif,L.J., Rossow,K.	University of Minnesota, Veterinary Diagnostic Laboratory	USA	2014-07-17T00:00:00Z		Porcine epidemic diarrhea virus	Alphacoronavirus	Coronaviridae	ssRNA(+)	27998	GenBank	complete			1	USA: Minnesota	USA	MN	Sus scrofa	abdominal cavity	2013-11-18		Porcine epidemic diarrhea virus strain USA/Minnesota62/2013, complete genome
KJ645659	Porcine epidemic diarrhea virus		Vlasova,A.N., Marthaler,D., Wang,Q., Culhane,M.R., Rossow,K.D., Rovira,A., Collins,J., Saif,L.J., Rossow,K.	University of Minnesota, Veterinary Diagnostic Laboratory	USA	2014-07-17T00:00:00Z		Porcine epidemic diarrhea virus	Alphacoronavirus	Coronaviridae	ssRNA(+)	27998	GenBank	complete			1	USA: Illinois	USA	IL	Sus scrofa	feces	2013-11-19		Porcine epidemic diarrhea virus strain USA/Illinois63/2013, complete genome
KJ645660	Porcine epidemic diarrhea virus		Vlasova,A.N., Marthaler,D., Wang,Q., Culhane,M.R., Rossow,K.D., Rovira,A., Collins,J., Saif,L.J., Rossow,K.	University of Minnesota, Veterinary Diagnostic Laboratory	USA	2014-07-17T00:00:00Z		Porcine epidemic diarrhea virus	Alphacoronavirus	Coronaviridae	ssRNA(+)	27998	GenBank	complete			1	USA: Minnesota	USA	MN	Sus scrofa	feces	2013-11-19		Porcine epidemic diarrhea virus strain USA/Minnesota64/2013, complete genome
KJ645661	Porcine epidemic diarrhea virus		Vlasova,A.N., Marthaler,D., Wang,Q., Culhane,M.R., Rossow,K.D., Rovira,A., Collins,J., Saif,L.J., Rossow,K.	University of Minnesota, Veterinary Diagnostic Laboratory	USA	2014-07-17T00:00:00Z		Porcine epidemic diarrhea virus	Alphacoronavirus	Coronaviridae	ssRNA(+)	27998	GenBank	complete			1	USA: Minnesota	USA	MN	Sus scrofa	feces	2013-11-20		Porcine epidemic diarrhea virus strain USA/Minnesota65/2013, complete genome
KJ645662	Porcine epidemic diarrhea virus		Vlasova,A.N., Marthaler,D., Wang,Q., Culhane,M.R., Rossow,K.D., Rovira,A., Collins,J., Saif,L.J., Rossow,K.	University of Minnesota, Veterinary Diagnostic Laboratory	USA	2014-07-17T00:00:00Z		Porcine epidemic diarrhea virus	Alphacoronavirus	Coronaviridae	ssRNA(+)	27998	GenBank	complete			1	USA: NorthCarolina	USA	NC	Sus scrofa	abdominal cavity	2013-11-23		Porcine epidemic diarrhea virus strain USA/NorthCarolina66/2013, complete genome
KJ645663	Porcine epidemic diarrhea virus		Vlasova,A.N., Marthaler,D., Wang,Q., Culhane,M.R., Rossow,K.D., Rovira,A., Collins,J., Saif,L.J., Rossow,K.	University of Minnesota, Veterinary Diagnostic Laboratory	USA	2014-07-17T00:00:00Z		Porcine epidemic diarrhea virus	Alphacoronavirus	Coronaviridae	ssRNA(+)	27998	GenBank	complete			1	USA: Minnesota	USA	MN	Sus scrofa	abdominal cavity	2013-11-23		Porcine epidemic diarrhea virus strain USA/Minnesota67/2013, complete genome
KJ645664	Porcine epidemic diarrhea virus		Vlasova,A.N., Marthaler,D., Wang,Q., Culhane,M.R., Rossow,K.D., Rovira,A., Collins,J., Saif,L.J., Rossow,K.	University of Minnesota, Veterinary Diagnostic Laboratory	USA	2014-07-17T00:00:00Z		Porcine epidemic diarrhea virus	Alphacoronavirus	Coronaviridae	ssRNA(+)	27998	GenBank	complete			1	USA: Ohio	USA	OH	Sus scrofa	abdominal cavity	2013-11-24		Porcine epidemic diarrhea virus strain USA/Ohio68/2013, complete genome
KJ645665	Porcine epidemic diarrhea virus		Vlasova,A.N., Marthaler,D., Wang,Q., Culhane,M.R., Rossow,K.D., Rovira,A., Collins,J., Saif,L.J., Rossow,K.	University of Minnesota, Veterinary Diagnostic Laboratory	USA	2014-07-17T00:00:00Z		Porcine epidemic diarrhea virus	Alphacoronavirus	Coronaviridae	ssRNA(+)	27998	GenBank	complete			1	USA: Ohio	USA	OH	Sus scrofa	feces	2013-11-24		Porcine epidemic diarrhea virus strain USA/Ohio69/2013, complete genome
KJ645666	Porcine epidemic diarrhea virus		Vlasova,A.N., Marthaler,D., Wang,Q., Culhane,M.R., Rossow,K.D., Rovira,A., Collins,J., Saif,L.J., Rossow,K.	University of Minnesota, Veterinary Diagnostic Laboratory	USA	2014-07-17T00:00:00Z		Porcine epidemic diarrhea virus	Alphacoronavirus	Coronaviridae	ssRNA(+)	27998	GenBank	complete			1	USA: Iowa	USA	IA	Sus scrofa	abdominal cavity	2013-11-24		Porcine epidemic diarrhea virus strain USA/Iowa70/2013, complete genome
KJ645667	Porcine epidemic diarrhea virus		Vlasova,A.N., Marthaler,D., Wang,Q., Culhane,M.R., Rossow,K.D., Rovira,A., Collins,J., Saif,L.J., Rossow,K.	University of Minnesota, Veterinary Diagnostic Laboratory	USA	2014-07-17T00:00:00Z		Porcine epidemic diarrhea virus	Alphacoronavirus	Coronaviridae	ssRNA(+)	27998	GenBank	complete			1	USA: Minnesota	USA	MN	Sus scrofa	feces	2013-11-28		Porcine epidemic diarrhea virus strain USA/Minnesota72/2013, complete genome
KJ645668	Porcine epidemic diarrhea virus		Vlasova,A.N., Marthaler,D., Wang,Q., Culhane,M.R., Rossow,K.D., Rovira,A., Collins,J., Saif,L.J., Rossow,K.	University of Minnesota, Veterinary Diagnostic Laboratory	USA	2014-07-17T00:00:00Z		Porcine epidemic diarrhea virus	Alphacoronavirus	Coronaviridae	ssRNA(+)	27998	GenBank	complete			1	USA: Minnesota	USA	MN	Sus scrofa	feces	2013-11-25		Porcine epidemic diarrhea virus strain USA/Minnesota73/2013, complete genome
KJ645669	Porcine epidemic diarrhea virus		Vlasova,A.N., Marthaler,D., Wang,Q., Culhane,M.R., Rossow,K.D., Rovira,A., Collins,J., Saif,L.J., Rossow,K.	University of Minnesota, Veterinary Diagnostic Laboratory	USA	2014-07-17T00:00:00Z		Porcine epidemic diarrhea virus	Alphacoronavirus	Coronaviridae	ssRNA(+)	27998	GenBank	complete			1	USA: Wisconsin	USA	WI	Sus scrofa	abdominal cavity	2013-11-27		Porcine epidemic diarrhea virus strain USA/Wisconsin74/2013, complete genome
KJ645670	Porcine epidemic diarrhea virus		Vlasova,A.N., Marthaler,D., Wang,Q., Culhane,M.R., Rossow,K.D., Rovira,A., Collins,J., Saif,L.J., Rossow,K.	University of Minnesota, Veterinary Diagnostic Laboratory	USA	2014-07-17T00:00:00Z		Porcine epidemic diarrhea virus	Alphacoronavirus	Coronaviridae	ssRNA(+)	27998	GenBank	complete			1	USA: Ohio	USA	OH	Sus scrofa	feces	2013-11-27		Porcine epidemic diarrhea virus strain USA/Ohio75/2013, complete genome
KJ645671	Porcine epidemic diarrhea virus		Vlasova,A.N., Marthaler,D., Wang,Q., Culhane,M.R., Rossow,K.D., Rovira,A., Collins,J., Saif,L.J., Rossow,K.	University of Minnesota, Veterinary Diagnostic Laboratory	USA	2014-07-17T00:00:00Z		Porcine epidemic diarrhea virus	Alphacoronavirus	Coronaviridae	ssRNA(+)	27998	GenBank	complete			1	USA: Minnesota	USA	MN	Sus scrofa	feces	2013-11-30		Porcine epidemic diarrhea virus strain USA/Minnesota76/2013, complete genome
KJ645672	Porcine epidemic diarrhea virus		Vlasova,A.N., Marthaler,D., Wang,Q., Culhane,M.R., Rossow,K.D., Rovira,A., Collins,J., Saif,L.J., Rossow,K.	University of Minnesota, Veterinary Diagnostic Laboratory	USA	2014-07-17T00:00:00Z		Porcine epidemic diarrhea virus	Alphacoronavirus	Coronaviridae	ssRNA(+)	27998	GenBank	complete			1	USA: Minnesota	USA	MN	Sus scrofa	abdominal cavity	2013-11-28		Porcine epidemic diarrhea virus strain USA/Minnesota77/2013, complete genome
KJ645673	Porcine epidemic diarrhea virus		Vlasova,A.N., Marthaler,D., Wang,Q., Culhane,M.R., Rossow,K.D., Rovira,A., Collins,J., Saif,L.J., Rossow,K.	University of Minnesota, Veterinary Diagnostic Laboratory	USA	2014-07-17T00:00:00Z		Porcine epidemic diarrhea virus	Alphacoronavirus	Coronaviridae	ssRNA(+)	27998	GenBank	complete			1	USA: Minnesota	USA	MN	Sus scrofa	abdominal cavity	2013-11-28		Porcine epidemic diarrhea virus strain USA/Minnesota78/2013, complete genome
KJ645674	Porcine epidemic diarrhea virus		Vlasova,A.N., Marthaler,D., Wang,Q., Culhane,M.R., Rossow,K.D., Rovira,A., Collins,J., Saif,L.J., Rossow,K.	University of Minnesota, Veterinary Diagnostic Laboratory	USA	2014-07-17T00:00:00Z		Porcine epidemic diarrhea virus	Alphacoronavirus	Coronaviridae	ssRNA(+)	27998	GenBank	complete			1	USA: Minnesota	USA	MN	Sus scrofa	abdominal cavity	2013-11-30		Porcine epidemic diarrhea virus strain USA/Minnesota79/2013, complete genome
KJ645675	Porcine epidemic diarrhea virus		Vlasova,A.N., Marthaler,D., Wang,Q., Culhane,M.R., Rossow,K.D., Rovira,A., Collins,J., Saif,L.J., Rossow,K.	University of Minnesota, Veterinary Diagnostic Laboratory	USA	2014-07-17T00:00:00Z		Porcine epidemic diarrhea virus	Alphacoronavirus	Coronaviridae	ssRNA(+)	27998	GenBank	complete			1	USA: Illinois	USA	IL	Sus scrofa	abdominal cavity	2013-12-03		Porcine epidemic diarrhea virus strain USA/Illinois81/2013, complete genome
KJ645676	Porcine epidemic diarrhea virus		Vlasova,A.N., Marthaler,D., Wang,Q., Culhane,M.R., Rossow,K.D., Rovira,A., Collins,J., Saif,L.J., Rossow,K.	University of Minnesota, Veterinary Diagnostic Laboratory	USA	2014-07-17T00:00:00Z		Porcine epidemic diarrhea virus	Alphacoronavirus	Coronaviridae	ssRNA(+)	27998	GenBank	complete			1	USA: Minnesota	USA	MN	Sus scrofa	feces	2013-12-02		Porcine epidemic diarrhea virus strain USA/Minnesota82/2013, complete genome
KJ645677	Porcine epidemic diarrhea virus		Vlasova,A.N., Marthaler,D., Wang,Q., Culhane,M.R., Rossow,K.D., Rovira,A., Collins,J., Saif,L.J., Rossow,K.	University of Minnesota, Veterinary Diagnostic Laboratory	USA	2014-07-17T00:00:00Z		Porcine epidemic diarrhea virus	Alphacoronavirus	Coronaviridae	ssRNA(+)	27998	GenBank	complete			1	USA: Minnesota	USA	MN	Sus scrofa	feces	2013-12-02		Porcine epidemic diarrhea virus strain USA/Minnesota83/2013, complete genome
KJ645678	Porcine epidemic diarrhea virus		Vlasova,A.N., Marthaler,D., Wang,Q., Culhane,M.R., Rossow,K.D., Rovira,A., Collins,J., Saif,L.J., Rossow,K.	University of Minnesota, Veterinary Diagnostic Laboratory	USA	2014-07-17T00:00:00Z		Porcine epidemic diarrhea virus	Alphacoronavirus	Coronaviridae	ssRNA(+)	27998	GenBank	complete			1	USA: Minnesota	USA	MN	Sus scrofa	feces	2013-12-04		Porcine epidemic diarrhea virus strain USA/Minnesota85/2013, complete genome
KJ645679	Porcine epidemic diarrhea virus		Vlasova,A.N., Marthaler,D., Wang,Q., Culhane,M.R., Rossow,K.D., Rovira,A., Collins,J., Saif,L.J., Rossow,K.	University of Minnesota, Veterinary Diagnostic Laboratory	USA	2014-07-17T00:00:00Z		Porcine epidemic diarrhea virus	Alphacoronavirus	Coronaviridae	ssRNA(+)	27998	GenBank	complete			1	USA: Minnesota	USA	MN	Sus scrofa	feces	2013-12-07		Porcine epidemic diarrhea virus strain USA/Minnesota86/2013, complete genome
KJ645680	Porcine epidemic diarrhea virus		Vlasova,A.N., Marthaler,D., Wang,Q., Culhane,M.R., Rossow,K.D., Rovira,A., Collins,J., Saif,L.J., Rossow,K.	University of Minnesota, Veterinary Diagnostic Laboratory	USA	2014-07-17T00:00:00Z		Porcine epidemic diarrhea virus	Alphacoronavirus	Coronaviridae	ssRNA(+)	27998	GenBank	complete			1	USA: Illinois	USA	IL	Sus scrofa	feces	2013-12-04		Porcine epidemic diarrhea virus strain USA/Illinois87/2013, complete genome
KJ645681	Porcine epidemic diarrhea virus		Vlasova,A.N., Marthaler,D., Wang,Q., Culhane,M.R., Rossow,K.D., Rovira,A., Collins,J., Saif,L.J., Rossow,K.	University of Minnesota, Veterinary Diagnostic Laboratory	USA	2014-07-17T00:00:00Z		Porcine epidemic diarrhea virus	Alphacoronavirus	Coronaviridae	ssRNA(+)	27998	GenBank	complete			1	USA: Minnesota	USA	MN	Sus scrofa	feces	2013-12-04		Porcine epidemic diarrhea virus strain USA/Minnesota89/2013, complete genome
KJ645682	Porcine epidemic diarrhea virus		Vlasova,A.N., Marthaler,D., Wang,Q., Culhane,M.R., Rossow,K.D., Rovira,A., Collins,J., Saif,L.J., Rossow,K.	University of Minnesota, Veterinary Diagnostic Laboratory	USA	2014-07-17T00:00:00Z		Porcine epidemic diarrhea virus	Alphacoronavirus	Coronaviridae	ssRNA(+)	27998	GenBank	complete			1	USA: Minnesota	USA	MN	Sus scrofa	feces	2013-12-04		Porcine epidemic diarrhea virus strain USA/Minnesota90/2013, complete genome
KJ645683	Porcine epidemic diarrhea virus		Vlasova,A.N., Marthaler,D., Wang,Q., Culhane,M.R., Rossow,K.D., Rovira,A., Collins,J., Saif,L.J., Rossow,K.	University of Minnesota, Veterinary Diagnostic Laboratory	USA	2014-07-17T00:00:00Z		Porcine epidemic diarrhea virus	Alphacoronavirus	Coronaviridae	ssRNA(+)	27998	GenBank	complete			1	USA: NorthCarolina	USA	NC	Sus scrofa	feces	2013-12-08		Porcine epidemic diarrhea virus strain USA/NorthCarolina91/2013, complete genome
KJ645684	Porcine epidemic diarrhea virus		Vlasova,A.N., Marthaler,D., Wang,Q., Culhane,M.R., Rossow,K.D., Rovira,A., Collins,J., Saif,L.J., Rossow,K.	University of Minnesota, Veterinary Diagnostic Laboratory	USA	2014-07-17T00:00:00Z		Porcine epidemic diarrhea virus	Alphacoronavirus	Coronaviridae	ssRNA(+)	27998	GenBank	complete			1	USA: Missouri	USA	MO	Sus scrofa	feces	2013-12-11		Porcine epidemic diarrhea virus strain USA/Missouri92/2013, complete genome
KJ645685	Porcine epidemic diarrhea virus		Vlasova,A.N., Marthaler,D., Wang,Q., Culhane,M.R., Rossow,K.D., Rovira,A., Collins,J., Saif,L.J., Rossow,K.	University of Minnesota, Veterinary Diagnostic Laboratory	USA	2014-07-17T00:00:00Z		Porcine epidemic diarrhea virus	Alphacoronavirus	Coronaviridae	ssRNA(+)	27998	GenBank	complete			1	USA: Missouri	USA	MO	Sus scrofa	feces	2013-12-11		Porcine epidemic diarrhea virus strain USA/Missouri93/2013, complete genome
KJ645686	Porcine epidemic diarrhea virus		Vlasova,A.N., Marthaler,D., Wang,Q., Culhane,M.R., Rossow,K.D., Rovira,A., Collins,J., Saif,L.J., Rossow,K.	University of Minnesota, Veterinary Diagnostic Laboratory	USA	2014-07-17T00:00:00Z		Porcine epidemic diarrhea virus	Alphacoronavirus	Coronaviridae	ssRNA(+)	27998	GenBank	complete			1	USA: Minnesota	USA	MN	Sus scrofa	feces	2013-12-10		Porcine epidemic diarrhea virus strain USA/Minnesota94/2013, complete genome
KJ645687	Porcine epidemic diarrhea virus		Vlasova,A.N., Marthaler,D., Wang,Q., Culhane,M.R., Rossow,K.D., Rovira,A., Collins,J., Saif,L.J., Rossow,K.	University of Minnesota, Veterinary Diagnostic Laboratory	USA	2014-07-17T00:00:00Z		Porcine epidemic diarrhea virus	Alphacoronavirus	Coronaviridae	ssRNA(+)	27998	GenBank	complete			1	USA: Minnesota	USA	MN	Sus scrofa	feces	2013-12-10		Porcine epidemic diarrhea virus strain USA/Minnesota95/2013, complete genome
KJ645688	Porcine epidemic diarrhea virus		Vlasova,A.N., Marthaler,D., Wang,Q., Culhane,M.R., Rossow,K.D., Rovira,A., Collins,J., Saif,L.J., Rossow,K.	University of Minnesota, Veterinary Diagnostic Laboratory	USA	2014-07-17T00:00:00Z		Porcine epidemic diarrhea virus	Alphacoronavirus	Coronaviridae	ssRNA(+)	27998	GenBank	complete			1	USA: Iowa	USA	IA	Sus scrofa	feces	2013-12-11		Porcine epidemic diarrhea virus strain USA/Iowa96/2013, complete genome
KJ645689	Porcine epidemic diarrhea virus		Vlasova,A.N., Marthaler,D., Wang,Q., Culhane,M.R., Rossow,K.D., Rovira,A., Collins,J., Saif,L.J., Rossow,K.	University of Minnesota, Veterinary Diagnostic Laboratory	USA	2014-07-17T00:00:00Z		Porcine epidemic diarrhea virus	Alphacoronavirus	Coronaviridae	ssRNA(+)	27998	GenBank	complete			1	USA: Illinois	USA	IL	Sus scrofa	feces	2013-12-11		Porcine epidemic diarrhea virus strain USA/Illinois97/2013, complete genome
KJ645690	Porcine epidemic diarrhea virus		Vlasova,A.N., Marthaler,D., Wang,Q., Culhane,M.R., Rossow,K.D., Rovira,A., Collins,J., Saif,L.J., Rossow,K.	University of Minnesota, Veterinary Diagnostic Laboratory	USA	2014-07-17T00:00:00Z		Porcine epidemic diarrhea virus	Alphacoronavirus	Coronaviridae	ssRNA(+)	27998	GenBank	complete			1	USA: Illinois	USA	IL	Sus scrofa	feces	2013-12-11		Porcine epidemic diarrhea virus strain USA/Illinois98/2013, complete genome
KJ645691	Porcine epidemic diarrhea virus		Vlasova,A.N., Marthaler,D., Wang,Q., Culhane,M.R., Rossow,K.D., Rovira,A., Collins,J., Saif,L.J., Rossow,K.	University of Minnesota, Veterinary Diagnostic Laboratory	USA	2014-07-17T00:00:00Z		Porcine epidemic diarrhea virus	Alphacoronavirus	Coronaviridae	ssRNA(+)	27998	GenBank	complete			1	USA: Minnesota	USA	MN	Sus scrofa	feces	2013-12-14		Porcine epidemic diarrhea virus strain USA/Minnesota100/2013, complete genome
KJ645692	Porcine epidemic diarrhea virus		Vlasova,A.N., Marthaler,D., Wang,Q., Culhane,M.R., Rossow,K.D., Rovira,A., Collins,J., Saif,L.J., Rossow,K.	University of Minnesota, Veterinary Diagnostic Laboratory	USA	2014-07-17T00:00:00Z		Porcine epidemic diarrhea virus	Alphacoronavirus	Coronaviridae	ssRNA(+)	27998	GenBank	complete			1	USA: Missouri	USA	MO	Sus scrofa	feces	2013-12-15		Porcine epidemic diarrhea virus strain USA/Missouri101/2013, complete genome
KJ645693	Porcine epidemic diarrhea virus		Vlasova,A.N., Marthaler,D., Wang,Q., Culhane,M.R., Rossow,K.D., Rovira,A., Collins,J., Saif,L.J., Rossow,K.	University of Minnesota, Veterinary Diagnostic Laboratory	USA	2014-07-17T00:00:00Z		Porcine epidemic diarrhea virus	Alphacoronavirus	Coronaviridae	ssRNA(+)	27998	GenBank	complete			1	USA: Missouri	USA	MO	Sus scrofa	feces	2013-12-15		Porcine epidemic diarrhea virus strain USA/Missouri102/2013, complete genome
KJ645694	Porcine epidemic diarrhea virus		Vlasova,A.N., Marthaler,D., Wang,Q., Culhane,M.R., Rossow,K.D., Rovira,A., Collins,J., Saif,L.J., Rossow,K.	University of Minnesota, Veterinary Diagnostic Laboratory	USA	2014-07-17T00:00:00Z		Porcine epidemic diarrhea virus	Alphacoronavirus	Coronaviridae	ssRNA(+)	27998	GenBank	complete			1	USA: Iowa	USA	IA	Sus scrofa	feces	2013-12-15		Porcine epidemic diarrhea virus strain USA/Iowa103/2013, complete genome
KJ645695	Porcine epidemic diarrhea virus		Vlasova,A.N., Marthaler,D., Wang,Q., Culhane,M.R., Rossow,K.D., Rovira,A., Collins,J., Saif,L.J., Rossow,K.	University of Minnesota, Veterinary Diagnostic Laboratory	USA	2014-07-17T00:00:00Z		Porcine epidemic diarrhea virus	Alphacoronavirus	Coronaviridae	ssRNA(+)	27989	GenBank	complete			1	USA: Iowa	USA	IA	Sus scrofa	abdominal cavity	2013-12-29		Porcine epidemic diarrhea virus strain USA/Iowa106/2013, complete genome
KJ645696	Porcine epidemic diarrhea virus		Vlasova,A.N., Marthaler,D., Wang,Q., Culhane,M.R., Rossow,K.D., Rovira,A., Collins,J., Saif,L.J., Rossow,K.	University of Minnesota, Veterinary Diagnostic Laboratory	USA	2014-07-17T00:00:00Z		Porcine epidemic diarrhea virus	Alphacoronavirus	Coronaviridae	ssRNA(+)	27989	GenBank	complete			1	USA: Iowa	USA	IA	Sus scrofa	abdominal cavity	2013-12-29		Porcine epidemic diarrhea virus strain USA/Iowa107/2013, complete genome
KJ645697	Porcine epidemic diarrhea virus		Vlasova,A.N., Marthaler,D., Wang,Q., Culhane,M.R., Rossow,K.D., Rovira,A., Collins,J., Saif,L.J., Rossow,K.	University of Minnesota, Veterinary Diagnostic Laboratory	USA	2014-07-17T00:00:00Z		Porcine epidemic diarrhea virus	Alphacoronavirus	Coronaviridae	ssRNA(+)	27998	GenBank	complete			1	USA: Texas	USA	TX	Sus scrofa	abdominal cavity	2013-11-12		Porcine epidemic diarrhea virus strain USA/Texas128/2013, complete genome
KJ645698	Porcine epidemic diarrhea virus		Vlasova,A.N., Marthaler,D., Wang,Q., Culhane,M.R., Rossow,K.D., Rovira,A., Collins,J., Saif,L.J., Rossow,K.	University of Minnesota, Veterinary Diagnostic Laboratory	USA	2014-07-17T00:00:00Z		Porcine epidemic diarrhea virus	Alphacoronavirus	Coronaviridae	ssRNA(+)	27998	GenBank	complete			1	USA: Ohio	USA	OH	Sus scrofa	abdominal cavity	2014-01-01		Porcine epidemic diarrhea virus strain USA/Ohio120/2014, complete genome
KJ645699	Porcine epidemic diarrhea virus		Vlasova,A.N., Marthaler,D., Wang,Q., Culhane,M.R., Rossow,K.D., Rovira,A., Collins,J., Saif,L.J., Rossow,K.	University of Minnesota, Veterinary Diagnostic Laboratory	USA	2014-07-17T00:00:00Z		Porcine epidemic diarrhea virus	Alphacoronavirus	Coronaviridae	ssRNA(+)	27998	GenBank	complete			1	USA: Ohio	USA	OH	Sus scrofa	feces	2013-12-15		Porcine epidemic diarrhea virus strain USA/Ohio123/2014, complete genome
KJ645700	Porcine epidemic diarrhea virus		Vlasova,A.N., Marthaler,D., Wang,Q., Culhane,M.R., Rossow,K.D., Rovira,A., Collins,J., Saif,L.J., Rossow,K.	University of Minnesota, Veterinary Diagnostic Laboratory	USA	2014-07-17T00:00:00Z		Porcine epidemic diarrhea virus	Alphacoronavirus	Coronaviridae	ssRNA(+)	27998	GenBank	complete			1	Mexico	Mexico		Sus scrofa	feces	2014-01-22		Porcine epidemic diarrhea virus strain MEX/124/2014, complete genome
KJ645701	Porcine epidemic diarrhea virus		Vlasova,A.N., Marthaler,D., Wang,Q., Culhane,M.R., Rossow,K.D., Rovira,A., Collins,J., Saif,L.J., Rossow,K.	University of Minnesota, Veterinary Diagnostic Laboratory	USA	2014-07-17T00:00:00Z		Porcine epidemic diarrhea virus	Alphacoronavirus	Coronaviridae	ssRNA(+)	27998	GenBank	complete			1	USA: Kansas	USA	KS	Sus scrofa	abdominal cavity	2014-01-27		Porcine epidemic diarrhea virus strain USA/Kansas125/2014, complete genome
KJ645702	Porcine epidemic diarrhea virus		Vlasova,A.N., Marthaler,D., Wang,Q., Culhane,M.R., Rossow,K.D., Rovira,A., Collins,J., Saif,L.J., Rossow,K.	University of Minnesota, Veterinary Diagnostic Laboratory	USA	2014-07-17T00:00:00Z		Porcine epidemic diarrhea virus	Alphacoronavirus	Coronaviridae	ssRNA(+)	27989	GenBank	complete			1	USA: Ohio	USA	OH	Sus scrofa	feces	2014-01-29		Porcine epidemic diarrhea virus strain USA/Ohio126/2014, complete genome
KJ645703	Porcine epidemic diarrhea virus		Vlasova,A.N., Marthaler,D., Wang,Q., Culhane,M.R., Rossow,K.D., Rovira,A., Collins,J., Saif,L.J., Rossow,K.	University of Minnesota, Veterinary Diagnostic Laboratory	USA	2014-07-17T00:00:00Z		Porcine epidemic diarrhea virus	Alphacoronavirus	Coronaviridae	ssRNA(+)	27998	GenBank	complete			1	USA: Minnesota	USA	MN	Sus scrofa	feces	2014-02-02		Porcine epidemic diarrhea virus strain USA/Minnesota127/2014, complete genome
KJ645704	Porcine epidemic diarrhea virus		Vlasova,A.N., Marthaler,D., Wang,Q., Culhane,M.R., Rossow,K.D., Rovira,A., Collins,J., Saif,L.J., Rossow,K.	University of Minnesota, Veterinary Diagnostic Laboratory	USA	2014-07-17T00:00:00Z		Porcine epidemic diarrhea virus	Alphacoronavirus	Coronaviridae	ssRNA(+)	27989	GenBank	complete			1	USA: Minnesota	USA	MN	Sus scrofa	feces	2013-06-26		Porcine epidemic diarrhea virus strain USA/Minnesota52/2013, complete genome
KJ645705	Porcine epidemic diarrhea virus		Vlasova,A.N., Marthaler,D., Wang,Q., Culhane,M.R., Rossow,K.D., Rovira,A., Collins,J., Saif,L.J., Rossow,K.	University of Minnesota, Veterinary Diagnostic Laboratory	USA	2014-07-17T00:00:00Z		Porcine epidemic diarrhea virus	Alphacoronavirus	Coronaviridae	ssRNA(+)	27998	GenBank	complete			1	USA: Minnesota	USA	MN	Sus scrofa	abdominal cavity	2013-11-18		Porcine epidemic diarrhea virus strain USA/Minnesota61/2013, complete genome
KJ645706	Porcine epidemic diarrhea virus		Vlasova,A.N., Marthaler,D., Wang,Q., Culhane,M.R., Rossow,K.D., Rovira,A., Collins,J., Saif,L.J., Rossow,K.	University of Minnesota, Veterinary Diagnostic Laboratory	USA	2014-07-17T00:00:00Z		Porcine epidemic diarrhea virus	Alphacoronavirus	Coronaviridae	ssRNA(+)	27998	GenBank	complete			1	USA: Minnesota	USA	MN	Sus scrofa	feces	2013-11-25		Porcine epidemic diarrhea virus strain USA/Minnesota71/2013, complete genome
KJ645707	Porcine epidemic diarrhea virus		Vlasova,A.N., Marthaler,D., Wang,Q., Culhane,M.R., Rossow,K.D., Rovira,A., Collins,J., Saif,L.J., Rossow,K.	University of Minnesota, Veterinary Diagnostic Laboratory	USA	2014-07-17T00:00:00Z		Porcine epidemic diarrhea virus	Alphacoronavirus	Coronaviridae	ssRNA(+)	27998	GenBank	complete			1	USA: Minnesota	USA	MN	Sus scrofa	abdominal cavity	2013-12-03		Porcine epidemic diarrhea virus strain USA/Minnesota84/2013, complete genome
KJ645708	Porcine epidemic diarrhea virus		Vlasova,A.N., Marthaler,D., Wang,Q., Culhane,M.R., Rossow,K.D., Rovira,A., Collins,J., Saif,L.J., Rossow,K.	University of Minnesota, Veterinary Diagnostic Laboratory	USA	2014-07-17T00:00:00Z		Porcine epidemic diarrhea virus	Alphacoronavirus	Coronaviridae	ssRNA(+)	27998	GenBank	complete			1	Mexico	Mexico		Sus scrofa	abdominal cavity	2013-11-03		Porcine epidemic diarrhea virus strain MEX/104/2013, complete genome
KJ662670	Porcine epidemic diarrhea virus		Lee,S., Lee,C.	Kyungpook National University, Department of Microbiology, College of Natural Sciences	South Korea	2014-06-30T00:00:00Z	KNU-1305	Porcine epidemic diarrhea virus	Alphacoronavirus	Coronaviridae	ssRNA(+)	28038	GenBank	complete			1	South Korea	South Korea		Sus scrofa	feces	2013/12		Porcine epidemic diarrhea virus isolate KNU-1305, complete genome
KJ777677	Porcine epidemic diarrhea virus		Zhou,H., Yang,B., Xu,F., Wei,L., Wang,J., Li,Y., Zhu,S., Su,X., Liu,J.	Institute of Animal Science and Veterinary Medicine, Beijing Academy of Agriculture and Forestry Sciences, Beijing Key Laboratory for Prevention and Control of Infectious Diseases in Livestock and Poultry	China	2014-08-14T00:00:00Z	FGE_20140427	Porcine epidemic diarrhea virus	Alphacoronavirus	Coronaviridae	ssRNA(+)	28038	GenBank	complete				China	China		Sus scrofa	feces	2012/2		Porcine epidemic diarrhea virus strain LZW isolate FGE_20140427, complete genome
KJ777678	Porcine epidemic diarrhea virus		Zhou,H., Yang,B., Xu,F., Wei,L., Wang,J., Li,Y., Zhu,S., Su,X., Liu,J.	Institute of Animal Science and Veterinary Medicine, Beijing Academy of Agriculture and Forestry Sciences, Beijing Key Laboratory for Prevention and Control of Infectious Diseases in Livestock and Poultry	China	2014-08-14T00:00:00Z	CPGEN_20140427	Porcine epidemic diarrhea virus	Alphacoronavirus	Coronaviridae	ssRNA(+)	28038	GenBank	complete				China	China				2012/2		Porcine epidemic diarrhea virus strain LZW isolate CPGEN_20140427, complete genome
KJ778616	Porcine epidemic diarrhea virus		Lawrence,P.K., Bumgardner,E., Bey,R.F., Stine,D., Bumgarner,R.E.	Newport Laboratories	USA	2014-05-24T00:00:00Z	NPL-PEDv/2013/P10	Porcine epidemic diarrhea virus	Alphacoronavirus	Coronaviridae	ssRNA(+)	28025	GenBank	complete			1	USA	USA		Sus scrofa	feces, abdominal cavity	2013-05-20		Porcine epidemic diarrhea virus isolate NPL-PEDv/2013/P10, complete genome
KJ960179	Porcine epidemic diarrhea virus		Vui,D.T., Tung,N., Inui,K., Slater,S., Nilubol,D., Dam,T.V.	Chulalongkorn University, Vet Micro	Thailand	2014-07-20T00:00:00Z		Porcine epidemic diarrhea virus	Alphacoronavirus	Coronaviridae	ssRNA(+)	28035	GenBank	complete			1	Viet Nam	Viet Nam		Sus scrofa	feces, abdominal cavity	2013		Porcine epidemic diarrhea virus clone VN/VAP1113_1/2013/Vung Tua/Vietnam, complete genome
KJ960180	Porcine epidemic diarrhea virus		Vui,D.T., Tung,N., Inui,K., Slater,S., Nilubol,D., Dam,T.V.	Chulalongkorn University, Vet Micro	Thailand	2014-07-20T00:00:00Z		Porcine epidemic diarrhea virus	Alphacoronavirus	Coronaviridae	ssRNA(+)	28035	GenBank	complete			1	Viet Nam	Viet Nam		Sus scrofa	feces, abdominal cavity	2013		Porcine epidemic diarrhea virus clone VN/KCHY-310113/2013/KhoaiChau/HungYen/Vietnam, complete genome
KM052365	Porcine epidemic diarrhea virus		Collin,E.A.	Newport Laboratories, Viral Diagnostics	USA	2014-08-26T00:00:00Z		Porcine epidemic diarrhea virus	Alphacoronavirus	Coronaviridae	ssRNA(+)	28038	GenBank	complete				USA	USA		Sus scrofa		2013-05-15		Porcine epidemic diarrhea virus strain NPL-PEDv/2013/p10.1, complete genome
KM077139	Porcine epidemic diarrhea virus		Marthaler,D., Rossow,K., Bruner,L.	University of Minnesota, Veterinary Diagnostic Laboratory	USA	2014-08-25T00:00:00Z		Porcine epidemic diarrhea virus	Alphacoronavirus	Coronaviridae	ssRNA(+)	28020	GenBank	complete				USA: Minnesota	USA	MN			2014-01-22		Porcine epidemic diarrhea virus strain PEDV/USA/Minnesota188/2014, complete genome
KM089829	Porcine epidemic diarrhea virus		Hao,J., Cao,Y., Juan,Y.	State Key Laboratory of Biocontrol, School of Life Sciences	China	2015-07-31T00:00:00Z		Porcine epidemic diarrhea virus	Alphacoronavirus	Coronaviridae	ssRNA(+)	28047	GenBank	complete				China	China		Sus scrofa		2012-11-10		Porcine epidemic diarrhea virus strain GDS01, complete genome
KM189367	Porcine epidemic diarrhea virus		Pasick,J., Berhane,Y., Ojkic,D., Maxie,G., Embury-Hyatt,C., Swekla,K., Handel,K., Fairles,J., Alexandersen,S., Handel,K.A.	National Centre for Foreign Animal Disease, Cfia	Canada	2014-08-17T00:00:00Z	ON-018	Porcine epidemic diarrhea virus	Alphacoronavirus	Coronaviridae	ssRNA(+)	28061	GenBank	complete			1	Canada: Ontario	Canada		Sus scrofa	feces	2014-02-04		Porcine epidemic diarrhea virus isolate ON-018, complete genome
KM242131	Porcine epidemic diarrhea virus		Song,D., Chen,Y., Peng,Q., Huang,D., Zhang,T., Huang,T., Zhang,F., Zhou,X., Tang,Y.	Jiangxi Agricultural University, Department of Preventive Veterinary Medicine, College of Animal Science and Technology	P.R. China	2014-10-12T00:00:00Z		Porcine epidemic diarrhea virus	Alphacoronavirus	Coronaviridae	ssRNA(+)	28038	GenBank	complete			1	China	China			feces	2014/3		Porcine epidemic diarrhea virus strain CH/GDZQ/2014, complete genome
KM392224	Porcine epidemic diarrhea virus		Oka,T., Saif,L.J., Marthaler,D., Esseili,M.A., Meulia,T., Lin,C.M., Vlasova,A.N., Jung,K., Zhang,Y., Wang,Q., Sommer-Wagner,S.E.	The Ohio State University, Food Animal Health Research Program, Ohio Agricultural Research and Development Center	USA	2014-09-20T00:00:00Z		Porcine epidemic diarrhea virus	Alphacoronavirus	Coronaviridae	ssRNA(+)	28032	GenBank	complete			1	USA	USA		Sus scrofa		2013/6		Porcine epidemic diarrhea virus strain TC PC22A-P10, complete genome
KM392225	Porcine epidemic diarrhea virus		Oka,T., Saif,L.J., Marthaler,D., Esseili,M.A., Meulia,T., Lin,C.M., Vlasova,A.N., Jung,K., Zhang,Y., Wang,Q.	The Ohio State University, Food Animal Health Research Program, Ohio Agricultural Research and Development Center	USA	2014-09-20T00:00:00Z		Porcine epidemic diarrhea virus	Alphacoronavirus	Coronaviridae	ssRNA(+)	28026	GenBank	complete			1	USA	USA		Sus scrofa		2013/6		Porcine epidemic diarrhea virus strain TC PE103(PC21A)-P4, complete genome
KM392226	Porcine epidemic diarrhea virus		Oka,T., Saif,L.J., Marthaler,D., Esseili,M.A., Meulia,T., Lin,C.M., Vlasova,A.N., Jung,K., Zhang,Y., Wang,Q., Hammer,M.	The Ohio State University, Food Animal Health Research Program, Ohio Agricultural Research and Development Center	USA	2014-09-20T00:00:00Z		Porcine epidemic diarrhea virus	Alphacoronavirus	Coronaviridae	ssRNA(+)	28038	GenBank	complete			1	USA	USA		Sus scrofa		2013/11		Porcine epidemic diarrhea virus strain TC PC168-P2, complete genome
KM392227	Porcine epidemic diarrhea virus		Oka,T., Saif,L.J., Marthaler,D., Esseili,M.A., Meulia,T., Lin,C.M., Vlasova,A.N., Jung,K., Zhang,Y., Wang,Q., Hammer,M.	The Ohio State University, Food Animal Health Research Program, Ohio Agricultural Research and Development Center	USA	2014-09-20T00:00:00Z		Porcine epidemic diarrhea virus	Alphacoronavirus	Coronaviridae	ssRNA(+)	28048	GenBank	complete			1	USA	USA		Sus scrofa		2013/11		Porcine epidemic diarrhea virus strain TC PC170-P2, complete genome
KM392228	Porcine epidemic diarrhea virus		Oka,T., Saif,L.J., Marthaler,D., Esseili,M.A., Meulia,T., Lin,C.M., Vlasova,A.N., Jung,K., Zhang,Y., Wang,Q., Hammer,M.	The Ohio State University, Food Animal Health Research Program, Ohio Agricultural Research and Development Center	USA	2014-09-20T00:00:00Z		Porcine epidemic diarrhea virus	Alphacoronavirus	Coronaviridae	ssRNA(+)	28028	GenBank	complete			1	USA	USA		Sus scrofa		2013/12		Porcine epidemic diarrhea virus strain TC-PC173-P2, complete genome
KM392229	Porcine epidemic diarrhea virus		Oka,T., Saif,L.J., Marthaler,D., Esseili,M.A., Meulia,T., Lin,C.M., Vlasova,A.N., Jung,K., Zhang,Y., Wang,Q., Hammer,M.	The Ohio State University, Food Animal Health Research Program, Ohio Agricultural Research and Development Center	USA	2014-09-20T00:00:00Z		Porcine epidemic diarrhea virus	Alphacoronavirus	Coronaviridae	ssRNA(+)	27437	GenBank	complete			1	USA	USA		Sus scrofa		2013/12		Porcine epidemic diarrhea virus strain TC PC177-P2, complete genome
KM392230	Porcine epidemic diarrhea virus		Oka,T., Saif,L.J., Marthaler,D., Esseili,M.A., Meulia,T., Lin,C.M., Vlasova,A.N., Jung,K., Zhang,Y., Wang,Q., Hammer,M.	The Ohio State University, Food Animal Health Research Program, Ohio Agricultural Research and Development Center	USA	2014-09-20T00:00:00Z		Porcine epidemic diarrhea virus	Alphacoronavirus	Coronaviridae	ssRNA(+)	28025	GenBank	complete			1	USA	USA		Sus scrofa		2013/12		Porcine epidemic diarrhea virus strain TC PC180-P2, complete genome
KM392231	Porcine epidemic diarrhea virus		Oka,T., Saif,L.J., Marthaler,D., Esseili,M.A., Meulia,T., Lin,C.M., Vlasova,A.N., Jung,K., Zhang,Y., Wang,Q., Hammer,M.	The Ohio State University, Food Animal Health Research Program, Ohio Agricultural Research and Development Center	USA	2014-09-20T00:00:00Z		Porcine epidemic diarrhea virus	Alphacoronavirus	Coronaviridae	ssRNA(+)	28023	GenBank	complete			1	USA	USA		Sus scrofa		2013/12		Porcine epidemic diarrhea virus strain TC PC182-P2, complete genome
KM392232	Porcine epidemic diarrhea virus		Oka,T., Saif,L.J., Marthaler,D., Esseili,M.A., Meulia,T., Lin,C.M., Vlasova,A.N., Jung,K., Zhang,Y., Wang,Q., Lin,C.-M., Annamalai,T.	The Ohio State University, Food Animal Health Research Program, Ohio Agricultural Research and Development Center	USA	2014-09-20T00:00:00Z		Porcine epidemic diarrhea virus	Alphacoronavirus	Coronaviridae	ssRNA(+)	28017	GenBank	complete			1	USA	USA		Sus scrofa		2013/12		Porcine epidemic diarrhea virus strain TC Iowa106 (PV39)-P1, complete genome
KM403155	Porcine epidemic diarrhea virus		Lee,S., Park,G.S., Shin,J.H., Lee,C.	Kyungpook National University, Department of Microbiology, College of Natural Sciences	South Korea	2014-10-05T00:00:00Z	KNU-1406-1	Porcine epidemic diarrhea virus	Alphacoronavirus	Coronaviridae	ssRNA(+)	28029	GenBank	complete			1	South Korea	South Korea		Sus scrofa	feces	2014/3		Porcine epidemic diarrhea virus isolate KNU-1406-1, complete genome
KM609203	Porcine epidemic diarrhea virus		Sun,M., Ma,J., Wang,Y., Wang,M., Song,W., Zhang,W., Lu,C., Yao,H.	Nanjing Agricultural University, College of Veterinary Medicine	People's Republic of China	2015-03-03T00:00:00Z		Porcine epidemic diarrhea virus	Alphacoronavirus	Coronaviridae	ssRNA(+)	28047	GenBank	complete			1	China	China		Sus scrofa	abdominal cavity	2012/3		Porcine epidemic diarrhea virus strain PEDV-1C, complete genome
KM609204	Porcine epidemic diarrhea virus		Sun,M., Ma,J., Wang,Y., Wang,M., Song,W., Zhang,W., Lu,C., Yao,H.	Nanjing Agricultural University, College of Veterinary Medicine	People's Republic of China	2015-03-03T00:00:00Z		Porcine epidemic diarrhea virus	Alphacoronavirus	Coronaviridae	ssRNA(+)	28050	GenBank	complete			1	China: JiangXi	China		Sus scrofa	abdominal cavity	2011/6		Porcine epidemic diarrhea virus strain PEDV-7C, complete genome
KM609205	Porcine epidemic diarrhea virus		Sun,M., Ma,J., Wang,Y., Wang,M., Song,W., Zhang,W., Lu,C., Yao,H.	Nanjing Agricultural University, College of Veterinary Medicine	People's Republic of China	2015-03-03T00:00:00Z		Porcine epidemic diarrhea virus	Alphacoronavirus	Coronaviridae	ssRNA(+)	28047	GenBank	complete			1	China	China		Sus scrofa	abdominal cavity			Porcine epidemic diarrhea virus strain PEDV-8C, complete genome
KM609206	Porcine epidemic diarrhea virus		Sun,M., Ma,J., Wang,Y., Wang,M., Song,W., Zhang,W., Lu,C., Yao,H.	Nanjing Agricultural University, College of Veterinary Medicine	People's Republic of China	2015-03-03T00:00:00Z		Porcine epidemic diarrhea virus	Alphacoronavirus	Coronaviridae	ssRNA(+)	28050	GenBank	complete			1	China: JiangSu	China		Sus scrofa	feces	2012/1		Porcine epidemic diarrhea virus strain PEDV-10F, complete genome
KM609207	Porcine epidemic diarrhea virus		Sun,M., Ma,J., Wang,Y., Wang,M., Song,W., Zhang,W., Lu,C., Yao,H.	Nanjing Agricultural University, College of Veterinary Medicine	People's Republic of China	2015-03-03T00:00:00Z		Porcine epidemic diarrhea virus	Alphacoronavirus	Coronaviridae	ssRNA(+)	28050	GenBank	complete			1	China: ZheJiang	China		Sus scrofa	abdominal cavity	2011/4		Porcine epidemic diarrhea virus strain PEDV-14, complete genome
KM609208	Porcine epidemic diarrhea virus		Sun,M., Ma,J., Wang,Y., Wang,M., Song,W., Zhang,W., Lu,C., Yao,H.	Nanjing Agricultural University, College of Veterinary Medicine	People's Republic of China	2015-03-03T00:00:00Z		Porcine epidemic diarrhea virus	Alphacoronavirus	Coronaviridae	ssRNA(+)	28050	GenBank	complete			1	China: ChongQing	China		Sus scrofa	feces	2012/3		Porcine epidemic diarrhea virus strain PEDV-15F, complete genome
KM609209	Porcine epidemic diarrhea virus		Sun,M., Ma,J., Wang,Y., Wang,M., Song,W., Zhang,W., Lu,C., Yao,H.	Nanjing Agricultural University, College of Veterinary Medicine	People's Republic of China	2015-03-03T00:00:00Z		Porcine epidemic diarrhea virus	Alphacoronavirus	Coronaviridae	ssRNA(+)	28050	GenBank	complete			1	China: JiangSu	China		Sus scrofa	abdominal cavity	2013/3		Porcine epidemic diarrhea virus strain PEDV-CHZ, complete genome
KM609210	Porcine epidemic diarrhea virus		Sun,M., Ma,J., Wang,Y., Wang,M., Song,W., Zhang,W., Lu,C., Yao,H.	Nanjing Agricultural University, College of Veterinary Medicine	People's Republic of China	2015-03-03T00:00:00Z		Porcine epidemic diarrhea virus	Alphacoronavirus	Coronaviridae	ssRNA(+)	28038	GenBank	complete			1	China: ShanDong	China		Sus scrofa	abdominal cavity	2014/1		Porcine epidemic diarrhea virus strain PEDV-LY, complete genome
KM609211	Porcine epidemic diarrhea virus		Sun,M., Ma,J., Wang,Y., Wang,M., Song,W., Zhang,W., Lu,C., Yao,H.	Nanjing Agricultural University, College of Veterinary Medicine	People's Republic of China	2015-03-03T00:00:00Z		Porcine epidemic diarrhea virus	Alphacoronavirus	Coronaviridae	ssRNA(+)	28038	GenBank	complete			1	China: ShanDong	China		Sus scrofa	abdominal cavity	2014/1		Porcine epidemic diarrhea virus strain PEDV-LS, complete genome
KM609212	Porcine epidemic diarrhea virus		Sun,M., Ma,J., Wang,Y., Wang,M., Song,W., Zhang,W., Lu,C., Yao,H.	Nanjing Agricultural University, College of Veterinary Medicine	People's Republic of China	2015-03-03T00:00:00Z		Porcine epidemic diarrhea virus	Alphacoronavirus	Coronaviridae	ssRNA(+)	28038	GenBank	complete			1	China: JiangSu	China		Sus scrofa	abdominal cavity	2014/3		Porcine epidemic diarrhea virus strain PEDV-LYG, complete genome
KM609213	Porcine epidemic diarrhea virus		Sun,M., Ma,J., Wang,Y., Wang,M., Song,W., Zhang,W., Lu,C., Yao,H.	Nanjing Agricultural University, College of Veterinary Medicine	People's Republic of China	2015-03-03T00:00:00Z		Porcine epidemic diarrhea virus	Alphacoronavirus	Coronaviridae	ssRNA(+)	28038	GenBank	complete			1	China: ZheJiang	China		Sus scrofa	abdominal cavity	2014/3		Porcine epidemic diarrhea virus strain PEDV-WS, complete genome
KM887144	Porcine epidemic diarrhea virus		Li,J., Gao,Y., Zhou,L., Ge,X., Guo,X., Yang,H.	China Agricultural University, College of Veterinary Medicine	People's Republic of China	2015-02-10T00:00:00Z	CHM2013	Porcine epidemic diarrhea virus	Alphacoronavirus	Coronaviridae	ssRNA(+)	27994	GenBank	complete				China	China		Sus scrofa		2013		Porcine epidemic diarrhea virus isolate CHM2013, complete genome
KM975735	Porcine epidemic diarrhea virus		Chen,Q., Gauger,P., Stafne,M., Thomas,J., Madson,D., Huang,H., Zheng,Y., Li,G., Zhang,J., Chriswell,A., Dunn,D.	Iowa State University, Veterinary Diagnostic and Production Animal Medicine	USA	2016-02-02T00:00:00Z		Porcine epidemic diarrhea virus	Alphacoronavirus	Coronaviridae	ssRNA(+)	28038	GenBank	complete				USA: North Carolina	USA	NC	Sus scrofa		2013-09-12		Porcine epidemic diarrhea virus strain USA/NC/2013/35140, complete genome
KM975736	Porcine epidemic diarrhea virus		Chen,Q., Gauger,P., Stafne,M., Thomas,J., Madson,D., Huang,H., Zheng,Y., Li,G., Zhang,J., Chriswell,A., Dunn,D.	Iowa State University, Veterinary Diagnostic and Production Animal Medicine	USA	2016-02-02T00:00:00Z		Porcine epidemic diarrhea virus	Alphacoronavirus	Coronaviridae	ssRNA(+)	28038	GenBank	complete				USA: Iowa	USA	IA	Sus scrofa		2013-12-09		Porcine epidemic diarrhea virus strain USA/IA/2013/49379, complete genome
KM975737	Porcine epidemic diarrhea virus		Chen,Q., Gauger,P., Stafne,M., Thomas,J., Madson,D., Huang,H., Zheng,Y., Li,G., Zhang,J., Chriswell,A., Dunn,D.	Iowa State University, Veterinary Diagnostic and Production Animal Medicine	USA	2016-02-02T00:00:00Z		Porcine epidemic diarrhea virus	Alphacoronavirus	Coronaviridae	ssRNA(+)	28038	GenBank	complete				USA: North Carolina	USA	NC	Sus scrofa		2013-12-10		Porcine epidemic diarrhea virus strain USA/NC/2013/49469, complete genome
KM975738	Porcine epidemic diarrhea virus		Chen,Q., Chriswell,A., Dunn,D., Li,G., Sinha,A., Harmon,K., Stensland,W., Gauger,P., Yoon,K.-J., Madson,D., Schwartz,K., Mueller,K., Main,R., Stevenson,G., Zhang,J.	Iowa State University, Veterinary Diagnostic and Production Animal Medicine	USA	2016-07-09T00:00:00Z		Porcine epidemic diarrhea virus	Alphacoronavirus	Coronaviridae	ssRNA(+)	28029	GenBank	complete				USA: Iowa	USA	IA	Sus scrofa		2013-05-16		Porcine epidemic diarrhea virus strain USA/IA/2013/19321, complete genome
KM975739	Porcine epidemic diarrhea virus		Chen,Q., Chriswell,A., Dunn,D., Li,G., Sinha,A., Harmon,K., Stensland,W., Gauger,P., Yoon,K.-J., Madson,D., Schwartz,K., Mueller,K., Main,R., Stevenson,G., Zhang,J.	Iowa State University, Veterinary Diagnostic and Production Animal Medicine	USA	2016-07-09T00:00:00Z		Porcine epidemic diarrhea virus	Alphacoronavirus	Coronaviridae	ssRNA(+)	28029	GenBank	complete				USA: Iowa	USA	IA	Sus scrofa		2013-05-29		Porcine epidemic diarrhea virus strain USA/IA/2013/20849, complete genome
KM975740	Porcine epidemic diarrhea virus		Chen,Q., Chriswell,A., Dunn,D., Li,G., Sinha,A., Harmon,K., Stensland,W., Gauger,P., Yoon,K.-J., Madson,D., Schwartz,K., Mueller,K., Main,R., Stevenson,G., Zhang,J.	Iowa State University, Veterinary Diagnostic and Production Animal Medicine	USA	2016-07-09T00:00:00Z		Porcine epidemic diarrhea virus	Alphacoronavirus	Coronaviridae	ssRNA(+)	28029	GenBank	complete				USA: Illinois	USA	IL	Sus scrofa		2013-12-31		Porcine epidemic diarrhea virus strain USA/IL/2013/59573-5, complete genome
KM975741	Porcine epidemic diarrhea virus		Chen,Q., Chriswell,A., Dunn,D., Li,G., Sinha,A., Harmon,K., Stensland,W., Gauger,P., Yoon,K.-J., Madson,D., Schwartz,K., Mueller,K., Main,R., Stevenson,G., Zhang,J.	Iowa State University, Veterinary Diagnostic and Production Animal Medicine	USA	2016-07-09T00:00:00Z		Porcine epidemic diarrhea virus	Alphacoronavirus	Coronaviridae	ssRNA(+)	28029	GenBank	complete				USA: Missouri	USA	MO	Sus scrofa		2014-01-20		Porcine epidemic diarrhea virus strain USA/MO/2014/03293, complete genome
KP162057	Porcine epidemic diarrhea virus		Zhu,L., Liu,Y., Song,C.	College of Animal Science, South China Agriculture University, National Engineering Research Center for Breeding Swine Industry	China	2015-03-23T00:00:00Z	SC1402	Porcine epidemic diarrhea virus	Alphacoronavirus	Coronaviridae	ssRNA(+)	27959	GenBank	complete				China	China		Sus scrofa		2014-03-15		Porcine epidemic diarrhea virus isolate SC1402, complete genome
KP403802	Porcine epidemic diarrhea virus		Huan,C., Wei,Y., Li,G., Suo,S., Ren,X., Wang,Y., Huang,L., Mao,X.	Nanjing Agricultural University, College of Veterinary Medicine	P.R. China	2015-06-10T00:00:00Z	HLJBY	Porcine epidemic diarrhea virus	Alphacoronavirus	Coronaviridae	ssRNA(+)	27953	GenBank	complete				China	China		Sus scrofa				Porcine epidemic diarrhea virus isolate HLJBY, complete genome
KP403954	Porcine epidemic diarrhea virus		Dastjerdi,A., Carr,J., Ellis,R., Steinbach,F., Williamson,S.	Animal & Plant Health Agency (APHA), Virology department	United Kingdom	2016-01-01T00:00:00Z		Porcine epidemic diarrhea virus	Alphacoronavirus	Coronaviridae	ssRNA(+)	27823	GenBank	complete				Ukraine	Ukraine		Sus scrofa	feces	2014-11-22		Porcine epidemic diarrhea virus strain Ukraine/Poltava01/2014, complete genome
KP641661	Porcine epidemic diarrhea virus		Wang,L., Zhang,Y.	Ohio Department of Agriculture, Animal Diseases Diagnostic Lab	USA	2016-01-04T00:00:00Z		Porcine epidemic diarrhea virus	Alphacoronavirus	Coronaviridae	ssRNA(+)	28038	GenBank	complete				USA: Ohio	USA	OH	Sus scrofa	abdominal cavity	2014-04-22		Porcine epidemic diarrhea virus strain OH10123-14, complete genome
KP641662	Porcine epidemic diarrhea virus		Wang,L., Prarat,M., Zhang,Y.	Ohio Department of Agriculture, Animal Diseases Diagnostic Lab	USA	2016-01-04T00:00:00Z		Porcine epidemic diarrhea virus	Alphacoronavirus	Coronaviridae	ssRNA(+)	28008	GenBank	complete				USA: Ohio	USA	OH	Sus scrofa	feces	2014-10-14		Porcine epidemic diarrhea virus strain OH8593-14, complete genome
KP641663	Porcine epidemic diarrhea virus		Wang,L., Prarat,M., Zhang,Y.	Ohio Department of Agriculture, Animal Diseases Diagnostic Lab	USA	2016-01-04T00:00:00Z		Porcine epidemic diarrhea virus	Alphacoronavirus	Coronaviridae	ssRNA(+)	28002	GenBank	complete				USA: Ohio	USA	OH	Sus scrofa	feces	2014-10-19		Porcine epidemic diarrhea virus strain OH9097-14, complete genome
KP688354	Porcine epidemic diarrhea virus		Koster,L.G., Killian,M.L.	National Veterinary Services Laboratories, Diagnostic Virology Laboratory	USA	2015-07-06T00:00:00Z		Porcine epidemic diarrhea virus	Alphacoronavirus	Coronaviridae	ssRNA(+)	27989	GenBank	complete				USA: HI	USA	HI	Sus scrofa	feces	2014-11-13		Porcine epidemic diarrhea virus strain Hawaii/39249/2014, complete genome
KP728470	Porcine epidemic diarrhea virus		Lin,H., Fan,H., Ma,Z., Yuan,X.	Nanjing Agricultural University, College of Veterinary Medicine	China	2015-07-15T00:00:00Z		Porcine epidemic diarrhea virus	Alphacoronavirus	Coronaviridae	ssRNA(+)	27953	GenBank	complete				China	China		Sus scrofa	abdominal cavity	2014-03-05		Porcine epidemic diarrhea virus strain SQ2014, complete genome
KP765609	Porcine epidemic diarrhea virus		Zhang,X., Pan,Y., Wang,D., Tian,X., Song,Y., Cao,Y., Zhang,X.B., Pan,Y.F., Wang,D.D., Tian,X.Y., Song,Y.H., Cao,Y.C.	State Key Laboratory of Biocontrol, School of Life Sciences, Sun Yat-sen University, Guangdong Wen's Group Academy, Guangdong Wen's Foodstuff Group CO.LTD	China	2015-07-07T00:00:00Z		Porcine epidemic diarrhea virus	Alphacoronavirus	Coronaviridae	ssRNA(+)	28056	GenBank	complete			1	China	China		Sus scrofa		2013/7		Porcine epidemic diarrhea virus strain FL2013, complete genome
KP890336	Porcine epidemic diarrhea virus		Li,R., Tian,X., Qiao,S., Guo,J., Xie,W., Zhang,G., Yang,Y., Su,Y.	Northwest A & F University, College of Veterinary Medicine	China	2015-09-08T00:00:00Z		Porcine epidemic diarrhea virus	Alphacoronavirus	Coronaviridae	ssRNA(+)	27996	GenBank	complete			1	China	China		Sus scrofa		2014/12		Porcine epidemic diarrhea virus strain CH/HNYF/14, complete genome
KR003452	Porcine epidemic diarrhea virus		Theuns,S., Conceicao-Neto,N., Christiaens,I., Zeller,M., Desmarets,L.M., Roukaerts,I.D., Acar,D.D., Heylen,E., Matthijnssens,J., Nauwynck,H.J., Desmarets,L.M.B.	Ghent University, Virology, Parasitology and Immunology	Belgium	2015-04-14T00:00:00Z	15V010/BEL/2015	Porcine epidemic diarrhea virus	Alphacoronavirus	Coronaviridae	ssRNA(+)	28028	GenBank	complete			1	Belgium	Belgium		Sus scrofa	feces	2015/1		Porcine epidemic diarrhea virus isolate 15V010/BEL/2015, complete genome
KR011756	Porcine epidemic diarrhea virus		Grasland,B., Bigault,L., Bernard,C., Quenault,H., Toulouse,O., Fablet,C., Rose,N., Touzain,F., Blanchard,Y.	Anses, Laboratory of Ploufragan/Plouzane	France	2015-05-02T00:00:00Z		Porcine epidemic diarrhea virus	Alphacoronavirus	Coronaviridae	ssRNA(+)	28024	GenBank	complete			1	France	France		Sus scrofa	abdominal cavity	2014-12-01		Porcine epidemic diarrhea virus strain FR/001/2014, complete genome
KR061458	Porcine epidemic diarrhea virus		Boniotti,M.B., Papetti,A., Lavazza,A., Alborali,G., Sozzi,E., Chiapponi,C., Faccini,S., Bonilauri,P., Cordioli,P., Marthaler,D.	Istituto Zooprofilattico Sperimentale della Lombardia e dell'Emilia Romagna	Italy	2015-12-13T00:00:00Z		Porcine epidemic diarrhea virus	Alphacoronavirus	Coronaviridae	ssRNA(+)	27986	GenBank	complete			1	Italy	Italy		Sus scrofa		2009-01-14		Porcine epidemic diarrhea virus strain Italy/7239/2009, complete genome
KR078299	Porcine epidemic diarrhea virus		Jung,K., Wang,Q., Scheuer,K.A., Lu,Z., Zhang,Y., Saif,L.J., Oka,T., Marthaler,D., Saif,L.	Food Animal Health Research Program, OARDC/The Ohio State University	USA	2015-08-01T00:00:00Z		Porcine epidemic diarrhea virus	Alphacoronavirus	Coronaviridae	ssRNA(+)	28007	GenBank	complete			1	USA	USA		Sus scrofa		2013/6		Porcine epidemic diarrhea virus strain PC21A, complete genome
KR078300	Porcine epidemic diarrhea virus		Oka,T., Saif,L.J., Marthaler,D., Esseili,M.A., Meulia,T., Lin,C.M., Vlasova,A.N., Jung,K., Zhang,Y., Wang,Q., Saif,L., Hammer,M.	Food Animal Health Research Program, OARDC/The Ohio State University	USA	2015-08-01T00:00:00Z		Porcine epidemic diarrhea virus	Alphacoronavirus	Coronaviridae	ssRNA(+)	28028	GenBank	complete			1	USA	USA		Sus scrofa	feces, abdominal cavity	2013/12		Porcine epidemic diarrhea virus strain PC177, complete genome
KR095279	Porcine epidemic diarrhea virus		Li,R., Qiao,S., Yang,Y., Guo,J., Xie,S., Zhou,E., Zhang,G.	Northwest A & F University, College of Veterinary Medicine	China	2015-09-29T00:00:00Z		Porcine epidemic diarrhea virus	Alphacoronavirus	Coronaviridae	ssRNA(+)	27997	GenBank	complete			1	China	China		Sus scrofa		2015-01-27		Porcine epidemic diarrhea virus strain CH/HNQX-3/14, complete genome
KR153325	Porcine epidemic diarrhea virus		Mo,W.Y., Luo,J., Zhu,S.H., Zhang,D.T., Tian,Q., Wang,Y.F., Leng,H.P., Lin,Y.Y., Guo,X.F.	South China Agricultural University, College of Veterinary Medicine	China	2017-01-01T00:00:00Z		Porcine epidemic diarrhea virus	Alphacoronavirus	Coronaviridae	ssRNA(+)	27995	GenBank	complete				China	China		Sus scrofa	abdominal cavity	2014-01-01		Porcine epidemic diarrhea virus strain CH/GDZH02/1401, complete genome
KR153326	Porcine epidemic diarrhea virus		Mo,W.Y., Luo,J., Zhu,S.H., Zhang,D.T., Tian,Q., Wang,Y.F., Leng,H.P., Lin,Y.Y., Guo,X.F.	South China Agricultural University, College of Veterinary Medicine	China	2017-01-01T00:00:00Z		Porcine epidemic diarrhea virus	Alphacoronavirus	Coronaviridae	ssRNA(+)	27993	GenBank	complete				China	China		Sus scrofa	abdominal cavity	2014-01-04		Porcine epidemic diarrhea virus strain CH/GDZHDM/1401, complete genome
KR265759	Porcine epidemic diarrhea virus		Jarvis,M.C., Lam,H.C., Zhang,Y., Wang,L., Hesse,R.A., Hause,B.M., Vlasova,A., Wang,Q., Zhang,J., Nelson,M.I., Murtaugh,M., Marthaler,D., Raymond,L., Holzer,K.	University of Minnesota, Veterinary Diagnostic Laboratory	USA	2016-01-01T00:00:00Z		Porcine epidemic diarrhea virus	Alphacoronavirus	Coronaviridae	ssRNA(+)	27984	GenBank	complete				USA: Minnesota	USA	MN	Sus scrofa		2014-01-14		Porcine epidemic diarrhea virus strain USA/Minnesota187/2014 from USA, complete genome
KR265760	Porcine epidemic diarrhea virus		Jarvis,M.C., Lam,H.C., Zhang,Y., Wang,L., Hesse,R.A., Hause,B.M., Vlasova,A., Wang,Q., Zhang,J., Nelson,M.I., Murtaugh,M., Marthaler,D., Raymond,L., Holzer,K.	University of Minnesota, Veterinary Diagnostic Laboratory	USA	2016-01-01T00:00:00Z		Porcine epidemic diarrhea virus	Alphacoronavirus	Coronaviridae	ssRNA(+)	27986	GenBank	complete				USA: Minnesota	USA	MN	Sus scrofa		2014-02-12		Porcine epidemic diarrhea virus strain USA/Minnesota211/2014 from USA, complete genome
KR265761	Porcine epidemic diarrhea virus		Jarvis,M.C., Lam,H.C., Zhang,Y., Wang,L., Hesse,R.A., Hause,B.M., Vlasova,A., Wang,Q., Zhang,J., Nelson,M.I., Murtaugh,M., Marthaler,D., Raymond,L., Holzer,K.	University of Minnesota, Veterinary Diagnostic Laboratory	USA	2016-01-01T00:00:00Z		Porcine epidemic diarrhea virus	Alphacoronavirus	Coronaviridae	ssRNA(+)	27979	GenBank	complete				USA: Hawaii	USA	HI	Sus scrofa		2014-11-13		Porcine epidemic diarrhea virus strain USA/Hawaii/2014 from USA, complete genome
KR265762	Porcine epidemic diarrhea virus		Jarvis,M.C., Lam,H.C., Zhang,Y., Wang,L., Hesse,R.A., Hause,B.M., Vlasova,A., Wang,Q., Zhang,J., Nelson,M.I., Murtaugh,M., Marthaler,D., Raymond,L., Holzer,K.	University of Minnesota, Veterinary Diagnostic Laboratory	USA	2016-01-01T00:00:00Z		Porcine epidemic diarrhea virus	Alphacoronavirus	Coronaviridae	ssRNA(+)	27993	GenBank	complete				USA: Oklahoma	USA	OK	Sus scrofa		2014-12-12		Porcine epidemic diarrhea virus strain USA/Oklahoma1/2015 from USA, complete genome
KR265763	Porcine epidemic diarrhea virus		Jarvis,M.C., Lam,H.C., Zhang,Y., Wang,L., Hesse,R.A., Hause,B.M., Vlasova,A., Wang,Q., Zhang,J., Nelson,M.I., Murtaugh,M., Marthaler,D., Raymond,L., Holzer,K.	University of Minnesota, Veterinary Diagnostic Laboratory	USA	2016-01-01T00:00:00Z		Porcine epidemic diarrhea virus	Alphacoronavirus	Coronaviridae	ssRNA(+)	27993	GenBank	complete				USA: Illinois	USA	IL	Sus scrofa		2014-01-03		Porcine epidemic diarrhea virus strain USA/Illinois176/2014 from USA, complete genome
KR265764	Porcine epidemic diarrhea virus		Jarvis,M.C., Lam,H.C., Zhang,Y., Wang,L., Hesse,R.A., Hause,B.M., Vlasova,A., Wang,Q., Zhang,J., Nelson,M.I., Murtaugh,M., Marthaler,D., Raymond,L., Holzer,K.	University of Minnesota, Veterinary Diagnostic Laboratory	USA	2016-01-01T00:00:00Z		Porcine epidemic diarrhea virus	Alphacoronavirus	Coronaviridae	ssRNA(+)	27992	GenBank	complete				USA: Minnesota	USA	MN	Sus scrofa		2014-02-18		Porcine epidemic diarrhea virus strain USA/Minnesota163/2014 from USA, complete genome
KR265765	Porcine epidemic diarrhea virus		Jarvis,M.C., Lam,H.C., Zhang,Y., Wang,L., Hesse,R.A., Hause,B.M., Vlasova,A., Wang,Q., Zhang,J., Nelson,M.I., Murtaugh,M., Marthaler,D., Raymond,L., Holzer,K.	University of Minnesota, Veterinary Diagnostic Laboratory	USA	2016-01-01T00:00:00Z		Porcine epidemic diarrhea virus	Alphacoronavirus	Coronaviridae	ssRNA(+)	27996	GenBank	complete				USA: Nebraska	USA	NE	Sus scrofa		2014-04-02		Porcine epidemic diarrhea virus strain USA/Nebraska287/2014 from USA, complete genome
KR265766	Porcine epidemic diarrhea virus		Jarvis,M.C., Lam,H.C., Zhang,Y., Wang,L., Hesse,R.A., Hause,B.M., Vlasova,A., Wang,Q., Zhang,J., Nelson,M.I., Murtaugh,M., Marthaler,D., Raymond,L., Holzer,K.	University of Minnesota, Veterinary Diagnostic Laboratory	USA	2016-01-01T00:00:00Z		Porcine epidemic diarrhea virus	Alphacoronavirus	Coronaviridae	ssRNA(+)	27993	GenBank	complete				Mexico	Mexico		Sus scrofa		2014-04-24		Porcine epidemic diarrhea virus strain MEX/Mexico329/2014 from Mexico, complete genome
KR265767	Porcine epidemic diarrhea virus		Jarvis,M.C., Lam,H.C., Zhang,Y., Wang,L., Hesse,R.A., Hause,B.M., Vlasova,A., Wang,Q., Zhang,J., Nelson,M.I., Murtaugh,M., Marthaler,D., Raymond,L., Holzer,K.	University of Minnesota, Veterinary Diagnostic Laboratory	USA	2016-01-01T00:00:00Z		Porcine epidemic diarrhea virus	Alphacoronavirus	Coronaviridae	ssRNA(+)	27990	GenBank	complete				USA: Kansas	USA	KS	Sus scrofa		2014-10-31		Porcine epidemic diarrhea virus strain USA/Kansas432/2014 from USA, complete genome
KR265768	Porcine epidemic diarrhea virus		Jarvis,M.C., Lam,H.C., Zhang,Y., Wang,L., Hesse,R.A., Hause,B.M., Vlasova,A., Wang,Q., Zhang,J., Nelson,M.I., Murtaugh,M., Marthaler,D., Raymond,L., Holzer,K.	University of Minnesota, Veterinary Diagnostic Laboratory	USA	2016-01-01T00:00:00Z		Porcine epidemic diarrhea virus	Alphacoronavirus	Coronaviridae	ssRNA(+)	27993	GenBank	complete				USA: Minnesota	USA	MN	Sus scrofa		2014-02-11		Porcine epidemic diarrhea virus strain USA/Minnesota179/2014 from USA, complete genome
KR265769	Porcine epidemic diarrhea virus		Jarvis,M.C., Lam,H.C., Zhang,Y., Wang,L., Hesse,R.A., Hause,B.M., Vlasova,A., Wang,Q., Zhang,J., Nelson,M.I., Murtaugh,M., Marthaler,D., Raymond,L., Holzer,K.	University of Minnesota, Veterinary Diagnostic Laboratory	USA	2016-01-01T00:00:00Z		Porcine epidemic diarrhea virus	Alphacoronavirus	Coronaviridae	ssRNA(+)	27993	GenBank	complete				USA: Illinois	USA	IL	Sus scrofa		2014-03-04		Porcine epidemic diarrhea virus strain USA/Illinois197/2014 from USA, complete genome
KR265770	Porcine epidemic diarrhea virus		Jarvis,M.C., Lam,H.C., Zhang,Y., Wang,L., Hesse,R.A., Hause,B.M., Vlasova,A., Wang,Q., Zhang,J., Nelson,M.I., Murtaugh,M., Marthaler,D., Raymond,L., Holzer,K.	University of Minnesota, Veterinary Diagnostic Laboratory	USA	2016-01-01T00:00:00Z		Porcine epidemic diarrhea virus	Alphacoronavirus	Coronaviridae	ssRNA(+)	27993	GenBank	complete				USA: Illinois	USA	IL	Sus scrofa		2014-03-11		Porcine epidemic diarrhea virus strain USA/Illinois255/2014 from USA, complete genome
KR265771	Porcine epidemic diarrhea virus		Jarvis,M.C., Lam,H.C., Zhang,Y., Wang,L., Hesse,R.A., Hause,B.M., Vlasova,A., Wang,Q., Zhang,J., Nelson,M.I., Murtaugh,M., Marthaler,D., Raymond,L., Holzer,K.	University of Minnesota, Veterinary Diagnostic Laboratory	USA	2016-01-01T00:00:00Z		Porcine epidemic diarrhea virus	Alphacoronavirus	Coronaviridae	ssRNA(+)	27993	GenBank	complete				USA: Minnesota	USA	MN	Sus scrofa		2014-08-18		Porcine epidemic diarrhea virus strain USA/Minnesota402/2014 from USA, complete genome
KR265772	Porcine epidemic diarrhea virus		Jarvis,M.C., Lam,H.C., Zhang,Y., Wang,L., Hesse,R.A., Hause,B.M., Vlasova,A., Wang,Q., Zhang,J., Nelson,M.I., Murtaugh,M., Marthaler,D., Raymond,L., Holzer,K.	University of Minnesota, Veterinary Diagnostic Laboratory	USA	2016-01-01T00:00:00Z		Porcine epidemic diarrhea virus	Alphacoronavirus	Coronaviridae	ssRNA(+)	27993	GenBank	complete				USA: Kentucky	USA	KY	Sus scrofa		2014-01-07		Porcine epidemic diarrhea virus strain USA/Kentucky248/2014 from USA, complete genome
KR265773	Porcine epidemic diarrhea virus		Jarvis,M.C., Lam,H.C., Zhang,Y., Wang,L., Hesse,R.A., Hause,B.M., Vlasova,A., Wang,Q., Zhang,J., Nelson,M.I., Murtaugh,M., Marthaler,D., Raymond,L., Holzer,K.	University of Minnesota, Veterinary Diagnostic Laboratory	USA	2016-01-01T00:00:00Z		Porcine epidemic diarrhea virus	Alphacoronavirus	Coronaviridae	ssRNA(+)	27993	GenBank	complete				USA: Minnesota	USA	MN	Sus scrofa		2014-03-27		Porcine epidemic diarrhea virus strain USA/Minnesota281/2014 from USA, complete genome
KR265774	Porcine epidemic diarrhea virus		Jarvis,M.C., Lam,H.C., Zhang,Y., Wang,L., Hesse,R.A., Hause,B.M., Vlasova,A., Wang,Q., Zhang,J., Nelson,M.I., Murtaugh,M., Marthaler,D., Raymond,L., Holzer,K.	University of Minnesota, Veterinary Diagnostic Laboratory	USA	2016-01-01T00:00:00Z		Porcine epidemic diarrhea virus	Alphacoronavirus	Coronaviridae	ssRNA(+)	27993	GenBank	complete				USA: South Dakota	USA	SD	Sus scrofa		2014-05-16		Porcine epidemic diarrhea virus strain USA/SouthDakota371/2014 from USA, complete genome
KR265775	Porcine epidemic diarrhea virus		Jarvis,M.C., Lam,H.C., Zhang,Y., Wang,L., Hesse,R.A., Hause,B.M., Vlasova,A., Wang,Q., Zhang,J., Nelson,M.I., Murtaugh,M., Marthaler,D., Raymond,L., Holzer,K.	University of Minnesota, Veterinary Diagnostic Laboratory	USA	2016-01-01T00:00:00Z		Porcine epidemic diarrhea virus	Alphacoronavirus	Coronaviridae	ssRNA(+)	27991	GenBank	complete				USA: Minnesota	USA	MN	Sus scrofa		2014-01-09		Porcine epidemic diarrhea virus strain USA/Minnesota338/2014 from USA, complete genome
KR265776	Porcine epidemic diarrhea virus		Jarvis,M.C., Lam,H.C., Zhang,Y., Wang,L., Hesse,R.A., Hause,B.M., Vlasova,A., Wang,Q., Zhang,J., Nelson,M.I., Murtaugh,M., Marthaler,D., Raymond,L., Holzer,K.	University of Minnesota, Veterinary Diagnostic Laboratory	USA	2016-01-01T00:00:00Z		Porcine epidemic diarrhea virus	Alphacoronavirus	Coronaviridae	ssRNA(+)	27993	GenBank	complete				USA: Minnesota	USA	MN	Sus scrofa		2014-02-03		Porcine epidemic diarrhea virus strain USA/Minnesota250/2014 from USA, complete genome
KR265777	Porcine epidemic diarrhea virus		Jarvis,M.C., Lam,H.C., Zhang,Y., Wang,L., Hesse,R.A., Hause,B.M., Vlasova,A., Wang,Q., Zhang,J., Nelson,M.I., Murtaugh,M., Marthaler,D., Raymond,L., Holzer,K.	University of Minnesota, Veterinary Diagnostic Laboratory	USA	2016-01-01T00:00:00Z		Porcine epidemic diarrhea virus	Alphacoronavirus	Coronaviridae	ssRNA(+)	27993	GenBank	complete				USA: Kansas	USA	KS	Sus scrofa		2014-03-13		Porcine epidemic diarrhea virus strain USA/Kansas275/2014 from USA, complete genome
KR265778	Porcine epidemic diarrhea virus		Jarvis,M.C., Lam,H.C., Zhang,Y., Wang,L., Hesse,R.A., Hause,B.M., Vlasova,A., Wang,Q., Zhang,J., Nelson,M.I., Murtaugh,M., Marthaler,D., Raymond,L., Holzer,K.	University of Minnesota, Veterinary Diagnostic Laboratory	USA	2016-01-01T00:00:00Z		Porcine epidemic diarrhea virus	Alphacoronavirus	Coronaviridae	ssRNA(+)	27993	GenBank	complete				USA: Minnesota	USA	MN	Sus scrofa		2014-03-14		Porcine epidemic diarrhea virus strain USA/Minnesota276/2014 from USA, complete genome
KR265779	Porcine epidemic diarrhea virus		Jarvis,M.C., Lam,H.C., Zhang,Y., Wang,L., Hesse,R.A., Hause,B.M., Vlasova,A., Wang,Q., Zhang,J., Nelson,M.I., Murtaugh,M., Marthaler,D., Raymond,L., Holzer,K.	University of Minnesota, Veterinary Diagnostic Laboratory	USA	2016-01-01T00:00:00Z		Porcine epidemic diarrhea virus	Alphacoronavirus	Coronaviridae	ssRNA(+)	27990	GenBank	complete				USA: Missouri	USA	MO	Sus scrofa		2014-01-14		Porcine epidemic diarrhea virus strain USA/Missouri177/2014 from USA, complete genome
KR265780	Porcine epidemic diarrhea virus		Jarvis,M.C., Lam,H.C., Zhang,Y., Wang,L., Hesse,R.A., Hause,B.M., Vlasova,A., Wang,Q., Zhang,J., Nelson,M.I., Murtaugh,M., Marthaler,D., Raymond,L., Holzer,K.	University of Minnesota, Veterinary Diagnostic Laboratory	USA	2016-01-01T00:00:00Z		Porcine epidemic diarrhea virus	Alphacoronavirus	Coronaviridae	ssRNA(+)	27993	GenBank	complete				USA: Ohio	USA	OH	Sus scrofa		2014-01-17		Porcine epidemic diarrhea virus strain USA/Ohio343/2014 from USA, complete genome
KR265781	Porcine epidemic diarrhea virus		Jarvis,M.C., Lam,H.C., Zhang,Y., Wang,L., Hesse,R.A., Hause,B.M., Vlasova,A., Wang,Q., Zhang,J., Nelson,M.I., Murtaugh,M., Marthaler,D., Raymond,L., Holzer,K.	University of Minnesota, Veterinary Diagnostic Laboratory	USA	2016-01-01T00:00:00Z		Porcine epidemic diarrhea virus	Alphacoronavirus	Coronaviridae	ssRNA(+)	27993	GenBank	complete				USA: Ohio	USA	OH	Sus scrofa		2014-02-25		Porcine epidemic diarrhea virus strain USA/Ohio295/2014 from USA, complete genome
KR265782	Porcine epidemic diarrhea virus		Jarvis,M.C., Lam,H.C., Zhang,Y., Wang,L., Hesse,R.A., Hause,B.M., Vlasova,A., Wang,Q., Zhang,J., Nelson,M.I., Murtaugh,M., Marthaler,D., Raymond,L., Holzer,K.	University of Minnesota, Veterinary Diagnostic Laboratory	USA	2016-01-01T00:00:00Z		Porcine epidemic diarrhea virus	Alphacoronavirus	Coronaviridae	ssRNA(+)	27993	GenBank	complete				USA: Illinois	USA	IL	Sus scrofa		2014-04-16		Porcine epidemic diarrhea virus strain USA/Illinois308/2014 from USA, complete genome
KR265783	Porcine epidemic diarrhea virus		Jarvis,M.C., Lam,H.C., Zhang,Y., Wang,L., Hesse,R.A., Hause,B.M., Vlasova,A., Wang,Q., Zhang,J., Nelson,M.I., Murtaugh,M., Marthaler,D., Raymond,L., Holzer,K.	University of Minnesota, Veterinary Diagnostic Laboratory	USA	2016-01-01T00:00:00Z		Porcine epidemic diarrhea virus	Alphacoronavirus	Coronaviridae	ssRNA(+)	27993	GenBank	complete				USA: Minnesota	USA	MN	Sus scrofa		2014-02-14		Porcine epidemic diarrhea virus strain USA/Minnesota269/2014 from USA, complete genome
KR265784	Porcine epidemic diarrhea virus		Jarvis,M.C., Lam,H.C., Zhang,Y., Wang,L., Hesse,R.A., Hause,B.M., Vlasova,A., Wang,Q., Zhang,J., Nelson,M.I., Murtaugh,M., Marthaler,D., Raymond,L., Holzer,K.	University of Minnesota, Veterinary Diagnostic Laboratory	USA	2016-01-01T00:00:00Z		Porcine epidemic diarrhea virus	Alphacoronavirus	Coronaviridae	ssRNA(+)	27993	GenBank	complete				USA: Nebraska	USA	NE	Sus scrofa		2014-02-25		Porcine epidemic diarrhea virus strain USA/Nebraska348/2014 from USA, complete genome
KR265785	Porcine epidemic diarrhea virus		Jarvis,M.C., Lam,H.C., Zhang,Y., Wang,L., Hesse,R.A., Hause,B.M., Vlasova,A., Wang,Q., Zhang,J., Nelson,M.I., Murtaugh,M., Marthaler,D., Raymond,L., Holzer,K.	University of Minnesota, Veterinary Diagnostic Laboratory	USA	2016-01-01T00:00:00Z		Porcine epidemic diarrhea virus	Alphacoronavirus	Coronaviridae	ssRNA(+)	27993	GenBank	complete				USA: Illinois	USA	IL	Sus scrofa		2014-03-13		Porcine epidemic diarrhea virus strain USA/Illinois259/2014 from USA, complete genome
KR265786	Porcine epidemic diarrhea virus		Jarvis,M.C., Lam,H.C., Zhang,Y., Wang,L., Hesse,R.A., Hause,B.M., Vlasova,A., Wang,Q., Zhang,J., Nelson,M.I., Murtaugh,M., Marthaler,D., Raymond,L., Holzer,K.	University of Minnesota, Veterinary Diagnostic Laboratory	USA	2016-01-01T00:00:00Z		Porcine epidemic diarrhea virus	Alphacoronavirus	Coronaviridae	ssRNA(+)	27993	GenBank	complete				USA: Illinois	USA	IL	Sus scrofa		2014-03-14		Porcine epidemic diarrhea virus strain USA/Illinois261/2014 from USA, complete genome
KR265787	Porcine epidemic diarrhea virus		Jarvis,M.C., Lam,H.C., Zhang,Y., Wang,L., Hesse,R.A., Hause,B.M., Vlasova,A., Wang,Q., Zhang,J., Nelson,M.I., Murtaugh,M., Marthaler,D., Raymond,L., Holzer,K.	University of Minnesota, Veterinary Diagnostic Laboratory	USA	2016-01-01T00:00:00Z		Porcine epidemic diarrhea virus	Alphacoronavirus	Coronaviridae	ssRNA(+)	27993	GenBank	complete				USA: South Dakota	USA	SD	Sus scrofa		2014-04-02		Porcine epidemic diarrhea virus strain USA/SouthDakota285/2014 from USA, complete genome
KR265788	Porcine epidemic diarrhea virus		Jarvis,M.C., Lam,H.C., Zhang,Y., Wang,L., Hesse,R.A., Hause,B.M., Vlasova,A., Wang,Q., Zhang,J., Nelson,M.I., Murtaugh,M., Marthaler,D., Raymond,L., Holzer,K.	University of Minnesota, Veterinary Diagnostic Laboratory	USA	2016-01-01T00:00:00Z		Porcine epidemic diarrhea virus	Alphacoronavirus	Coronaviridae	ssRNA(+)	27992	GenBank	complete				USA: Minnesota	USA	MN	Sus scrofa		2014-04-08		Porcine epidemic diarrhea virus strain USA/Minnesota306/2014 from USA, complete genome
KR265789	Porcine epidemic diarrhea virus		Jarvis,M.C., Lam,H.C., Zhang,Y., Wang,L., Hesse,R.A., Hause,B.M., Vlasova,A., Wang,Q., Zhang,J., Nelson,M.I., Murtaugh,M., Marthaler,D., Raymond,L., Holzer,K.	University of Minnesota, Veterinary Diagnostic Laboratory	USA	2016-01-01T00:00:00Z		Porcine epidemic diarrhea virus	Alphacoronavirus	Coronaviridae	ssRNA(+)	27993	GenBank	complete				USA: Illinois	USA	IL	Sus scrofa		2014-04-16		Porcine epidemic diarrhea virus strain USA/Illinois307/2014 from USA, complete genome
KR265790	Porcine epidemic diarrhea virus		Jarvis,M.C., Lam,H.C., Zhang,Y., Wang,L., Hesse,R.A., Hause,B.M., Vlasova,A., Wang,Q., Zhang,J., Nelson,M.I., Murtaugh,M., Marthaler,D., Raymond,L., Holzer,K.	University of Minnesota, Veterinary Diagnostic Laboratory	USA	2016-01-01T00:00:00Z		Porcine epidemic diarrhea virus	Alphacoronavirus	Coronaviridae	ssRNA(+)	27993	GenBank	complete				USA: Texas	USA	TX	Sus scrofa		2014-10-14		Porcine epidemic diarrhea virus strain USA/Texas424/2014 from USA, complete genome
KR265791	Porcine epidemic diarrhea virus		Jarvis,M.C., Lam,H.C., Zhang,Y., Wang,L., Hesse,R.A., Hause,B.M., Vlasova,A., Wang,Q., Zhang,J., Nelson,M.I., Murtaugh,M., Marthaler,D., Raymond,L., Holzer,K.	University of Minnesota, Veterinary Diagnostic Laboratory	USA	2016-01-01T00:00:00Z		Porcine epidemic diarrhea virus	Alphacoronavirus	Coronaviridae	ssRNA(+)	27993	GenBank	complete				USA: Kentucky	USA	KY	Sus scrofa		2014-01-29		Porcine epidemic diarrhea virus strain USA/Kentucky291/2014 from USA, complete genome
KR265792	Porcine epidemic diarrhea virus		Jarvis,M.C., Lam,H.C., Zhang,Y., Wang,L., Hesse,R.A., Hause,B.M., Vlasova,A., Wang,Q., Zhang,J., Nelson,M.I., Murtaugh,M., Marthaler,D., Raymond,L., Holzer,K.	University of Minnesota, Veterinary Diagnostic Laboratory	USA	2016-01-01T00:00:00Z		Porcine epidemic diarrhea virus	Alphacoronavirus	Coronaviridae	ssRNA(+)	27990	GenBank	complete				USA: Oklahoma	USA	OK	Sus scrofa		2014-09-26		Porcine epidemic diarrhea virus strain USA/Oklahoma418/2014 from USA, complete genome
KR265793	Porcine epidemic diarrhea virus		Jarvis,M.C., Lam,H.C., Zhang,Y., Wang,L., Hesse,R.A., Hause,B.M., Vlasova,A., Wang,Q., Zhang,J., Nelson,M.I., Murtaugh,M., Marthaler,D., Raymond,L., Holzer,K.	University of Minnesota, Veterinary Diagnostic Laboratory	USA	2016-01-01T00:00:00Z		Porcine epidemic diarrhea virus	Alphacoronavirus	Coronaviridae	ssRNA(+)	27993	GenBank	complete				USA: Minnesota	USA	MN	Sus scrofa		2014-02-13		Porcine epidemic diarrhea virus strain USA/Minnesota212/2014 from USA, complete genome
KR265794	Porcine epidemic diarrhea virus		Jarvis,M.C., Lam,H.C., Zhang,Y., Wang,L., Hesse,R.A., Hause,B.M., Vlasova,A., Wang,Q., Zhang,J., Nelson,M.I., Murtaugh,M., Marthaler,D., Raymond,L., Holzer,K.	University of Minnesota, Veterinary Diagnostic Laboratory	USA	2016-01-01T00:00:00Z		Porcine epidemic diarrhea virus	Alphacoronavirus	Coronaviridae	ssRNA(+)	27993	GenBank	complete				USA: Minnesota	USA	MN	Sus scrofa		2014-03-04		Porcine epidemic diarrhea virus strain USA/Minnesota236/2014 from USA, complete genome
KR265795	Porcine epidemic diarrhea virus		Jarvis,M.C., Lam,H.C., Zhang,Y., Wang,L., Hesse,R.A., Hause,B.M., Vlasova,A., Wang,Q., Zhang,J., Nelson,M.I., Murtaugh,M., Marthaler,D., Raymond,L., Holzer,K.	University of Minnesota, Veterinary Diagnostic Laboratory	USA	2016-01-01T00:00:00Z		Porcine epidemic diarrhea virus	Alphacoronavirus	Coronaviridae	ssRNA(+)	27993	GenBank	complete				USA: Illinois	USA	IL	Sus scrofa		2014-03-07		Porcine epidemic diarrhea virus strain USA/Illinois201/2014 from USA, complete genome
KR265796	Porcine epidemic diarrhea virus		Jarvis,M.C., Lam,H.C., Zhang,Y., Wang,L., Hesse,R.A., Hause,B.M., Vlasova,A., Wang,Q., Zhang,J., Nelson,M.I., Murtaugh,M., Marthaler,D., Raymond,L., Holzer,K.	University of Minnesota, Veterinary Diagnostic Laboratory	USA	2016-01-01T00:00:00Z		Porcine epidemic diarrhea virus	Alphacoronavirus	Coronaviridae	ssRNA(+)	27993	GenBank	complete				USA: Illinois	USA	IL	Sus scrofa		2014-03-19		Porcine epidemic diarrhea virus strain USA/Illinois262/2014 from USA, complete genome
KR265797	Porcine epidemic diarrhea virus		Jarvis,M.C., Lam,H.C., Zhang,Y., Wang,L., Hesse,R.A., Hause,B.M., Vlasova,A., Wang,Q., Zhang,J., Nelson,M.I., Murtaugh,M., Marthaler,D., Raymond,L., Holzer,K.	University of Minnesota, Veterinary Diagnostic Laboratory	USA	2016-01-01T00:00:00Z		Porcine epidemic diarrhea virus	Alphacoronavirus	Coronaviridae	ssRNA(+)	27993	GenBank	complete				USA: Kansas	USA	KS	Sus scrofa		2014-03-27		Porcine epidemic diarrhea virus strain USA/Kansas280/2014 from USA, complete genome
KR265798	Porcine epidemic diarrhea virus		Jarvis,M.C., Lam,H.C., Zhang,Y., Wang,L., Hesse,R.A., Hause,B.M., Vlasova,A., Wang,Q., Zhang,J., Nelson,M.I., Murtaugh,M., Marthaler,D., Raymond,L., Holzer,K.	University of Minnesota, Veterinary Diagnostic Laboratory	USA	2016-01-01T00:00:00Z		Porcine epidemic diarrhea virus	Alphacoronavirus	Coronaviridae	ssRNA(+)	27993	GenBank	complete				USA: Minnesota	USA	MN	Sus scrofa		2014-04-02		Porcine epidemic diarrhea virus strain USA/Minnesota289/2014 from USA, complete genome
KR265799	Porcine epidemic diarrhea virus		Jarvis,M.C., Lam,H.C., Zhang,Y., Wang,L., Hesse,R.A., Hause,B.M., Vlasova,A., Wang,Q., Zhang,J., Nelson,M.I., Murtaugh,M., Marthaler,D., Raymond,L., Holzer,K.	University of Minnesota, Veterinary Diagnostic Laboratory	USA	2016-01-01T00:00:00Z		Porcine epidemic diarrhea virus	Alphacoronavirus	Coronaviridae	ssRNA(+)	27993	GenBank	complete				USA: Minnesota	USA	MN	Sus scrofa		2014-02-12		Porcine epidemic diarrhea virus strain USA/Minnesota159/2014 from USA, complete genome
KR265800	Porcine epidemic diarrhea virus		Jarvis,M.C., Lam,H.C., Zhang,Y., Wang,L., Hesse,R.A., Hause,B.M., Vlasova,A., Wang,Q., Zhang,J., Nelson,M.I., Murtaugh,M., Marthaler,D., Raymond,L., Holzer,K.	University of Minnesota, Veterinary Diagnostic Laboratory	USA	2016-01-01T00:00:00Z		Porcine epidemic diarrhea virus	Alphacoronavirus	Coronaviridae	ssRNA(+)	27993	GenBank	complete				USA: Indiana	USA	IN	Sus scrofa		2014-03-04		Porcine epidemic diarrhea virus strain USA/Indiana195/2014 from USA, complete genome
KR265801	Porcine epidemic diarrhea virus		Jarvis,M.C., Lam,H.C., Zhang,Y., Wang,L., Hesse,R.A., Hause,B.M., Vlasova,A., Wang,Q., Zhang,J., Nelson,M.I., Murtaugh,M., Marthaler,D., Raymond,L., Holzer,K.	University of Minnesota, Veterinary Diagnostic Laboratory	USA	2016-01-01T00:00:00Z		Porcine epidemic diarrhea virus	Alphacoronavirus	Coronaviridae	ssRNA(+)	27993	GenBank	complete				USA: Indiana	USA	IN	Sus scrofa		2014-03-12		Porcine epidemic diarrhea virus strain USA/Indiana254/2014 from USA, complete genome
KR265802	Porcine epidemic diarrhea virus		Jarvis,M.C., Lam,H.C., Zhang,Y., Wang,L., Hesse,R.A., Hause,B.M., Vlasova,A., Wang,Q., Zhang,J., Nelson,M.I., Murtaugh,M., Marthaler,D., Raymond,L., Holzer,K.	University of Minnesota, Veterinary Diagnostic Laboratory	USA	2016-01-01T00:00:00Z		Porcine epidemic diarrhea virus	Alphacoronavirus	Coronaviridae	ssRNA(+)	27993	GenBank	complete				USA: Illinois	USA	IL	Sus scrofa		2014-03-14		Porcine epidemic diarrhea virus strain USA/Illinois260/2014 from USA, complete genome
KR265803	Porcine epidemic diarrhea virus		Jarvis,M.C., Lam,H.C., Zhang,Y., Wang,L., Hesse,R.A., Hause,B.M., Vlasova,A., Wang,Q., Zhang,J., Nelson,M.I., Murtaugh,M., Marthaler,D., Raymond,L., Holzer,K.	University of Minnesota, Veterinary Diagnostic Laboratory	USA	2016-01-01T00:00:00Z		Porcine epidemic diarrhea virus	Alphacoronavirus	Coronaviridae	ssRNA(+)	27996	GenBank	complete				USA: Nebraska	USA	NE	Sus scrofa		2014-04-02		Porcine epidemic diarrhea virus strain USA/Nebraska288/2014 from USA, complete genome
KR265804	Porcine epidemic diarrhea virus		Jarvis,M.C., Lam,H.C., Zhang,Y., Wang,L., Hesse,R.A., Hause,B.M., Vlasova,A., Wang,Q., Zhang,J., Nelson,M.I., Murtaugh,M., Marthaler,D., Raymond,L., Holzer,K.	University of Minnesota, Veterinary Diagnostic Laboratory	USA	2016-01-01T00:00:00Z		Porcine epidemic diarrhea virus	Alphacoronavirus	Coronaviridae	ssRNA(+)	27993	GenBank	complete				USA: Illinois	USA	IL	Sus scrofa		2014-05-14		Porcine epidemic diarrhea virus strain USA/Illinois333/2014 from USA, complete genome
KR265805	Porcine epidemic diarrhea virus		Jarvis,M.C., Lam,H.C., Zhang,Y., Wang,L., Hesse,R.A., Hause,B.M., Vlasova,A., Wang,Q., Zhang,J., Nelson,M.I., Murtaugh,M., Marthaler,D., Raymond,L., Holzer,K.	University of Minnesota, Veterinary Diagnostic Laboratory	USA	2016-01-01T00:00:00Z		Porcine epidemic diarrhea virus	Alphacoronavirus	Coronaviridae	ssRNA(+)	27988	GenBank	complete				USA: Iowa	USA	IA	Sus scrofa		2014-02-17		Porcine epidemic diarrhea virus strain USA/Iowa161/2014 from USA, complete genome
KR265806	Porcine epidemic diarrhea virus		Jarvis,M.C., Lam,H.C., Zhang,Y., Wang,L., Hesse,R.A., Hause,B.M., Vlasova,A., Wang,Q., Zhang,J., Nelson,M.I., Murtaugh,M., Marthaler,D., Raymond,L., Holzer,K.	University of Minnesota, Veterinary Diagnostic Laboratory	USA	2016-01-01T00:00:00Z		Porcine epidemic diarrhea virus	Alphacoronavirus	Coronaviridae	ssRNA(+)	27988	GenBank	complete				USA: Minnesota	USA	MN	Sus scrofa		2014-04-07		Porcine epidemic diarrhea virus strain USA/Minnesota312/2014 from USA, complete genome
KR265807	Porcine epidemic diarrhea virus		Jarvis,M.C., Lam,H.C., Zhang,Y., Wang,L., Hesse,R.A., Hause,B.M., Vlasova,A., Wang,Q., Zhang,J., Nelson,M.I., Murtaugh,M., Marthaler,D., Raymond,L., Holzer,K.	University of Minnesota, Veterinary Diagnostic Laboratory	USA	2016-01-01T00:00:00Z		Porcine epidemic diarrhea virus	Alphacoronavirus	Coronaviridae	ssRNA(+)	27988	GenBank	complete				USA: Michigan	USA	MI	Sus scrofa		2014-02-17		Porcine epidemic diarrhea virus strain USA/Michigan189/2014 from USA, complete genome
KR265808	Porcine epidemic diarrhea virus		Jarvis,M.C., Lam,H.C., Zhang,Y., Wang,L., Hesse,R.A., Hause,B.M., Vlasova,A., Wang,Q., Zhang,J., Nelson,M.I., Murtaugh,M., Marthaler,D., Raymond,L., Holzer,K.	University of Minnesota, Veterinary Diagnostic Laboratory	USA	2016-01-01T00:00:00Z		Porcine epidemic diarrhea virus	Alphacoronavirus	Coronaviridae	ssRNA(+)	27988	GenBank	complete				USA: Iowa	USA	IA	Sus scrofa		2014-02-17		Porcine epidemic diarrhea virus strain USA/Iowa162/2014 from USA, complete genome
KR265809	Porcine epidemic diarrhea virus		Jarvis,M.C., Lam,H.C., Zhang,Y., Wang,L., Hesse,R.A., Hause,B.M., Vlasova,A., Wang,Q., Zhang,J., Nelson,M.I., Murtaugh,M., Marthaler,D., Raymond,L., Holzer,K.	University of Minnesota, Veterinary Diagnostic Laboratory	USA	2016-01-01T00:00:00Z		Porcine epidemic diarrhea virus	Alphacoronavirus	Coronaviridae	ssRNA(+)	27988	GenBank	complete				USA: Nebraska	USA	NE	Sus scrofa		2014-03-25		Porcine epidemic diarrhea virus strain USA/Nebraska266/2014 from USA, complete genome
KR265810	Porcine epidemic diarrhea virus		Jarvis,M.C., Lam,H.C., Zhang,Y., Wang,L., Hesse,R.A., Hause,B.M., Vlasova,A., Wang,Q., Zhang,J., Nelson,M.I., Murtaugh,M., Marthaler,D., Raymond,L., Holzer,K.	University of Minnesota, Veterinary Diagnostic Laboratory	USA	2016-01-01T00:00:00Z		Porcine epidemic diarrhea virus	Alphacoronavirus	Coronaviridae	ssRNA(+)	27988	GenBank	complete				USA: Oklahoma	USA	OK	Sus scrofa		2014-04-24		Porcine epidemic diarrhea virus strain USA/Oklahoma320/2014 from USA, complete genome
KR265811	Porcine epidemic diarrhea virus		Jarvis,M.C., Lam,H.C., Zhang,Y., Wang,L., Hesse,R.A., Hause,B.M., Vlasova,A., Wang,Q., Zhang,J., Nelson,M.I., Murtaugh,M., Marthaler,D., Raymond,L., Holzer,K.	University of Minnesota, Veterinary Diagnostic Laboratory	USA	2016-01-01T00:00:00Z		Porcine epidemic diarrhea virus	Alphacoronavirus	Coronaviridae	ssRNA(+)	27993	GenBank	complete				USA: South Dakota	USA	SD	Sus scrofa		2014-04-30		Porcine epidemic diarrhea virus strain USA/SouthDakota336/2014 from USA, complete genome
KR265812	Porcine epidemic diarrhea virus		Jarvis,M.C., Lam,H.C., Zhang,Y., Wang,L., Hesse,R.A., Hause,B.M., Vlasova,A., Wang,Q., Zhang,J., Nelson,M.I., Murtaugh,M., Marthaler,D., Raymond,L., Holzer,K.	University of Minnesota, Veterinary Diagnostic Laboratory	USA	2016-01-01T00:00:00Z		Porcine epidemic diarrhea virus	Alphacoronavirus	Coronaviridae	ssRNA(+)	27993	GenBank	complete				USA: Colorado	USA	CO	Sus scrofa		2014-09-30		Porcine epidemic diarrhea virus strain USA/Colorado420/2014 from USA, complete genome
KR265813	Porcine epidemic diarrhea virus		Jarvis,M.C., Lam,H.C., Zhang,Y., Wang,L., Hesse,R.A., Hause,B.M., Vlasova,A., Wang,Q., Zhang,J., Nelson,M.I., Murtaugh,M., Marthaler,D., Raymond,L., Holzer,K.	University of Minnesota, Veterinary Diagnostic Laboratory	USA	2016-01-01T00:00:00Z		Porcine epidemic diarrhea virus	Alphacoronavirus	Coronaviridae	ssRNA(+)	27993	GenBank	complete				USA: Minnesota	USA	MN	Sus scrofa		2014-02-20		Porcine epidemic diarrhea virus strain USA/Minnesota271/2014 from USA, complete genome
KR265814	Porcine epidemic diarrhea virus		Jarvis,M.C., Lam,H.C., Zhang,Y., Wang,L., Hesse,R.A., Hause,B.M., Vlasova,A., Wang,Q., Zhang,J., Nelson,M.I., Murtaugh,M., Marthaler,D., Raymond,L., Holzer,K.	University of Minnesota, Veterinary Diagnostic Laboratory	USA	2016-01-01T00:00:00Z		Porcine epidemic diarrhea virus	Alphacoronavirus	Coronaviridae	ssRNA(+)	27991	GenBank	complete				USA: Kansas	USA	KS	Sus scrofa		2014-02-28		Porcine epidemic diarrhea virus strain USA/Kansas166/2014 from USA, complete genome
KR265815	Porcine epidemic diarrhea virus		Jarvis,M.C., Lam,H.C., Zhang,Y., Wang,L., Hesse,R.A., Hause,B.M., Vlasova,A., Wang,Q., Zhang,J., Nelson,M.I., Murtaugh,M., Marthaler,D., Raymond,L., Holzer,K.	University of Minnesota, Veterinary Diagnostic Laboratory	USA	2016-01-01T00:00:00Z		Porcine epidemic diarrhea virus	Alphacoronavirus	Coronaviridae	ssRNA(+)	27993	GenBank	complete				USA: Illinois	USA	IL	Sus scrofa		2014-03-03		Porcine epidemic diarrhea virus strain USA/Illinois194/2014 from USA, complete genome
KR265816	Porcine epidemic diarrhea virus		Jarvis,M.C., Lam,H.C., Zhang,Y., Wang,L., Hesse,R.A., Hause,B.M., Vlasova,A., Wang,Q., Zhang,J., Nelson,M.I., Murtaugh,M., Marthaler,D., Raymond,L., Holzer,K.	University of Minnesota, Veterinary Diagnostic Laboratory	USA	2016-01-01T00:00:00Z		Porcine epidemic diarrhea virus	Alphacoronavirus	Coronaviridae	ssRNA(+)	27993	GenBank	complete				USA: Minnesota	USA	MN	Sus scrofa		2014-03-10		Porcine epidemic diarrhea virus strain USA/Minnesota202/2014 from USA, complete genome
KR265817	Porcine epidemic diarrhea virus		Jarvis,M.C., Lam,H.C., Zhang,Y., Wang,L., Hesse,R.A., Hause,B.M., Vlasova,A., Wang,Q., Zhang,J., Nelson,M.I., Murtaugh,M., Marthaler,D., Raymond,L., Holzer,K.	University of Minnesota, Veterinary Diagnostic Laboratory	USA	2016-01-01T00:00:00Z		Porcine epidemic diarrhea virus	Alphacoronavirus	Coronaviridae	ssRNA(+)	27993	GenBank	complete				USA: Illinois	USA	IL	Sus scrofa		2014-03-11		Porcine epidemic diarrhea virus strain USA/Illinois256/2014 from USA, complete genome
KR265818	Porcine epidemic diarrhea virus		Jarvis,M.C., Lam,H.C., Zhang,Y., Wang,L., Hesse,R.A., Hause,B.M., Vlasova,A., Wang,Q., Zhang,J., Nelson,M.I., Murtaugh,M., Marthaler,D., Raymond,L., Holzer,K.	University of Minnesota, Veterinary Diagnostic Laboratory	USA	2016-01-01T00:00:00Z		Porcine epidemic diarrhea virus	Alphacoronavirus	Coronaviridae	ssRNA(+)	27993	GenBank	complete				USA: Minnesota	USA	MN	Sus scrofa		2014-04-03		Porcine epidemic diarrhea virus strain USA/Minnesota290/2014 from USA, complete genome
KR265819	Porcine epidemic diarrhea virus		Jarvis,M.C., Lam,H.C., Zhang,Y., Wang,L., Hesse,R.A., Hause,B.M., Vlasova,A., Wang,Q., Zhang,J., Nelson,M.I., Murtaugh,M., Marthaler,D., Raymond,L., Holzer,K.	University of Minnesota, Veterinary Diagnostic Laboratory	USA	2016-01-01T00:00:00Z		Porcine epidemic diarrhea virus	Alphacoronavirus	Coronaviridae	ssRNA(+)	27993	GenBank	complete				USA: Kansas	USA	KS	Sus scrofa		2014-10-30		Porcine epidemic diarrhea virus strain USA/Kansas431/2014 from USA, complete genome
KR265820	Porcine epidemic diarrhea virus		Jarvis,M.C., Lam,H.C., Zhang,Y., Wang,L., Hesse,R.A., Hause,B.M., Vlasova,A., Wang,Q., Zhang,J., Nelson,M.I., Murtaugh,M., Marthaler,D., Raymond,L., Holzer,K.	University of Minnesota, Veterinary Diagnostic Laboratory	USA	2016-01-01T00:00:00Z		Porcine epidemic diarrhea virus	Alphacoronavirus	Coronaviridae	ssRNA(+)	27986	GenBank	complete				USA: Missouri	USA	MO	Sus scrofa		2014-05-07		Porcine epidemic diarrhea virus strain USA/Missouri337/2014 from USA, complete genome
KR265821	Porcine epidemic diarrhea virus		Jarvis,M.C., Lam,H.C., Zhang,Y., Wang,L., Hesse,R.A., Hause,B.M., Vlasova,A., Wang,Q., Zhang,J., Nelson,M.I., Murtaugh,M., Marthaler,D., Raymond,L., Holzer,K.	University of Minnesota, Veterinary Diagnostic Laboratory	USA	2016-01-01T00:00:00Z		Porcine epidemic diarrhea virus	Alphacoronavirus	Coronaviridae	ssRNA(+)	27989	GenBank	complete				USA: Missouri	USA	MO	Sus scrofa		2014-02-26		Porcine epidemic diarrhea virus strain USA/Missouri164/2014 from USA, complete genome
KR265822	Porcine epidemic diarrhea virus		Jarvis,M.C., Lam,H.C., Zhang,Y., Wang,L., Hesse,R.A., Hause,B.M., Vlasova,A., Wang,Q., Zhang,J., Nelson,M.I., Murtaugh,M., Marthaler,D., Raymond,L., Holzer,K.	University of Minnesota, Veterinary Diagnostic Laboratory	USA	2016-01-01T00:00:00Z		Porcine epidemic diarrhea virus	Alphacoronavirus	Coronaviridae	ssRNA(+)	27993	GenBank	complete				USA: Michigan	USA	MI	Sus scrofa		2014-03-04		Porcine epidemic diarrhea virus strain USA/Michigan252/2014 from USA, complete genome
KR265823	Porcine epidemic diarrhea virus		Jarvis,M.C., Lam,H.C., Zhang,Y., Wang,L., Hesse,R.A., Hause,B.M., Vlasova,A., Wang,Q., Zhang,J., Nelson,M.I., Murtaugh,M., Marthaler,D., Raymond,L., Holzer,K.	University of Minnesota, Veterinary Diagnostic Laboratory	USA	2016-01-01T00:00:00Z		Porcine epidemic diarrhea virus	Alphacoronavirus	Coronaviridae	ssRNA(+)	27993	GenBank	complete				USA: Colorado	USA	CO	Sus scrofa		2014-03-11		Porcine epidemic diarrhea virus strain USA/Colorado203/2014 from USA, complete genome
KR265824	Porcine epidemic diarrhea virus		Jarvis,M.C., Lam,H.C., Zhang,Y., Wang,L., Hesse,R.A., Hause,B.M., Vlasova,A., Wang,Q., Zhang,J., Nelson,M.I., Murtaugh,M., Marthaler,D., Raymond,L., Holzer,K.	University of Minnesota, Veterinary Diagnostic Laboratory	USA	2016-01-01T00:00:00Z		Porcine epidemic diarrhea virus	Alphacoronavirus	Coronaviridae	ssRNA(+)	27993	GenBank	complete				USA: Oklahoma	USA	OK	Sus scrofa		2014-12-04		Porcine epidemic diarrhea virus strain USA/Oklahoma471/2014 from USA, complete genome
KR265825	Porcine epidemic diarrhea virus		Jarvis,M.C., Lam,H.C., Zhang,Y., Wang,L., Hesse,R.A., Hause,B.M., Vlasova,A., Wang,Q., Zhang,J., Nelson,M.I., Murtaugh,M., Marthaler,D., Raymond,L., Holzer,K.	University of Minnesota, Veterinary Diagnostic Laboratory	USA	2016-01-01T00:00:00Z		Porcine epidemic diarrhea virus	Alphacoronavirus	Coronaviridae	ssRNA(+)	27988	GenBank	complete				USA: Minnesota	USA	MN	Sus scrofa		2014-03-05		Porcine epidemic diarrhea virus strain USA/Minnesota200/2014 from USA, complete genome
KR265826	Porcine epidemic diarrhea virus		Jarvis,M.C., Lam,H.C., Zhang,Y., Wang,L., Hesse,R.A., Hause,B.M., Vlasova,A., Wang,Q., Zhang,J., Nelson,M.I., Murtaugh,M., Marthaler,D., Raymond,L., Holzer,K.	University of Minnesota, Veterinary Diagnostic Laboratory	USA	2016-01-01T00:00:00Z		Porcine epidemic diarrhea virus	Alphacoronavirus	Coronaviridae	ssRNA(+)	27993	GenBank	complete				USA: Illinois	USA	IL	Sus scrofa		2014-03-13		Porcine epidemic diarrhea virus strain USA/Illinois258/2014 from USA, complete genome
KR265827	Porcine epidemic diarrhea virus		Jarvis,M.C., Lam,H.C., Zhang,Y., Wang,L., Hesse,R.A., Hause,B.M., Vlasova,A., Wang,Q., Zhang,J., Nelson,M.I., Murtaugh,M., Marthaler,D., Raymond,L., Holzer,K.	University of Minnesota, Veterinary Diagnostic Laboratory	USA	2016-01-01T00:00:00Z		Porcine epidemic diarrhea virus	Alphacoronavirus	Coronaviridae	ssRNA(+)	27993	GenBank	complete				USA: Iowa	USA	IA	Sus scrofa		2014-04-07		Porcine epidemic diarrhea virus strain USA/Iowa303/2014 from USA, complete genome
KR265828	Porcine epidemic diarrhea virus		Jarvis,M.C., Lam,H.C., Zhang,Y., Wang,L., Hesse,R.A., Hause,B.M., Vlasova,A., Wang,Q., Zhang,J., Nelson,M.I., Murtaugh,M., Marthaler,D., Raymond,L., Holzer,K.	University of Minnesota, Veterinary Diagnostic Laboratory	USA	2016-01-01T00:00:00Z		Porcine epidemic diarrhea virus	Alphacoronavirus	Coronaviridae	ssRNA(+)	27993	GenBank	complete				USA: Minnesota	USA	MN	Sus scrofa		2014-03-24		Porcine epidemic diarrhea virus strain USA/Minnesota265/2014 from USA, complete genome
KR265829	Porcine epidemic diarrhea virus		Jarvis,M.C., Lam,H.C., Zhang,Y., Wang,L., Hesse,R.A., Hause,B.M., Vlasova,A., Wang,Q., Zhang,J., Nelson,M.I., Murtaugh,M., Marthaler,D., Raymond,L., Holzer,K.	University of Minnesota, Veterinary Diagnostic Laboratory	USA	2016-01-01T00:00:00Z		Porcine epidemic diarrhea virus	Alphacoronavirus	Coronaviridae	ssRNA(+)	27989	GenBank	complete				USA: Minnesota	USA	MN	Sus scrofa		2014-04-17		Porcine epidemic diarrhea virus strain USA/Minnesota309/2014 from USA, complete genome
KR265830	Porcine epidemic diarrhea virus		Jarvis,M.C., Lam,H.C., Zhang,Y., Wang,L., Hesse,R.A., Hause,B.M., Vlasova,A., Wang,Q., Zhang,J., Nelson,M.I., Murtaugh,M., Marthaler,D., Raymond,L., Holzer,K.	University of Minnesota, Veterinary Diagnostic Laboratory	USA	2016-01-01T00:00:00Z		Porcine epidemic diarrhea virus	Alphacoronavirus	Coronaviridae	ssRNA(+)	27989	GenBank	complete				USA: Ohio	USA	OH	Sus scrofa		2014-04-03		Porcine epidemic diarrhea virus strain USA/Ohio300/2014 from USA, complete genome
KR265831	Porcine epidemic diarrhea virus		Jarvis,M.C., Lam,H.C., Zhang,Y., Wang,L., Hesse,R.A., Hause,B.M., Vlasova,A., Wang,Q., Zhang,J., Nelson,M.I., Murtaugh,M., Marthaler,D., Raymond,L., Holzer,K.	University of Minnesota, Veterinary Diagnostic Laboratory	USA	2016-01-01T00:00:00Z		Porcine epidemic diarrhea virus	Alphacoronavirus	Coronaviridae	ssRNA(+)	27988	GenBank	complete				Canada: Quebec	Canada		Sus scrofa		2014-05-14		Porcine epidemic diarrhea virus strain CAN/Quebec334/2014 from Canada, complete genome
KR265832	Porcine epidemic diarrhea virus		Jarvis,M.C., Lam,H.C., Zhang,Y., Wang,L., Hesse,R.A., Hause,B.M., Vlasova,A., Wang,Q., Zhang,J., Nelson,M.I., Murtaugh,M., Marthaler,D., Raymond,L., Holzer,K.	University of Minnesota, Veterinary Diagnostic Laboratory	USA	2016-01-01T00:00:00Z		Porcine epidemic diarrhea virus	Alphacoronavirus	Coronaviridae	ssRNA(+)	27993	GenBank	complete				USA: Minnesota	USA	MN	Sus scrofa		2014-06-10		Porcine epidemic diarrhea virus strain USA/Minnesota379/2014 from USA, complete genome
KR265833	Porcine epidemic diarrhea virus		Jarvis,M.C., Lam,H.C., Zhang,Y., Wang,L., Hesse,R.A., Hause,B.M., Vlasova,A., Wang,Q., Zhang,J., Nelson,M.I., Murtaugh,M., Marthaler,D., Raymond,L., Holzer,K.	University of Minnesota, Veterinary Diagnostic Laboratory	USA	2016-01-01T00:00:00Z		Porcine epidemic diarrhea virus	Alphacoronavirus	Coronaviridae	ssRNA(+)	27993	GenBank	complete				USA: Oklahoma	USA	OK	Sus scrofa		2014-12-12		Porcine epidemic diarrhea virus strain USA/Oklahoma477/2014 from USA, complete genome
KR265834	Porcine epidemic diarrhea virus		Jarvis,M.C., Lam,H.C., Zhang,Y., Wang,L., Hesse,R.A., Hause,B.M., Vlasova,A., Wang,Q., Zhang,J., Nelson,M.I., Murtaugh,M., Marthaler,D., Raymond,L., Holzer,K.	University of Minnesota, Veterinary Diagnostic Laboratory	USA	2016-01-01T00:00:00Z		Porcine epidemic diarrhea virus	Alphacoronavirus	Coronaviridae	ssRNA(+)	27982	GenBank	complete				USA: Texas	USA	TX	Sus scrofa		2014-11-18		Porcine epidemic diarrhea virus strain USA/Texas435/2014 from USA, complete genome
[truncated: 384 more rows]
